# Supplementary material for: Growth in a biofilm promotes conjugation of a blaNDM-1-bearing plasmid between Klebsiella pneumoniae strains
Source: mSphere. 2023 Jul 7;8(4):e00170-23. doi: 10.1128/msphere.00170-23 (PMC10449501; doi:10.1128/msphere.00170-23)
Supplement: Data Set S1 — Raw data files for individual experiments. [file msphere.00170-23-s0009.xlsx]

## Sheet: Tab 1
Conjugation frequencies CPE16 X KP20
9.42643e-05
4.17861e-05
4.9556e-05
Colony counts biological replicates for planktonic cells (means of 3 technical replicates)						Donor:recipieint ratio out of the experiment used for calculations
For each technical replicate, colonies were counted from a 25 μL volume
Replicate 1
Single strains			Mixed strains			Transconjugants
	0 h	20 h		0 h	20 h		20 h
Donor (LB)	10^-6	10^-8	Donor (Doripenem 4 µg/mL)	10^-6	10^-7	Doripenem 4 µg/mL+hygromycin 300 µg/mL	10^-3
CPE16 1	106.333	211.667	CPE16 KP20 Mix 1	4.66667	89.3333	CPE16 KP20 Mix 1	106
CPE16 2	150.333	203.667	CPE16 KP20 Mix 2	12.3333	99	CPE16 KP20 Mix 2	94.6667
CPE16 3	186.333	175.667	CPE16 KP20 Mix 3	12.6667	143.333	CPE16 KP20 Mix 3	89.6667
CPE16 4	125.333	202.333	CPE16 KP20 Mix 4	3	69.3333	CPE16 KP20 Mix 4	87.6667
Recipient (LB)	10^-6	10^-7	Recipient (Hygromycin 300 µg/mL)	10^-6	10^-7
KP20 1	28.6667	28	CPE16 KP20 Mix 1	24.6667	21
KP20 2	12.6667	32.3333	CPE16 KP20 Mix 2	26	22
KP20 3	20	25.6667	CPE16 KP20 Mix 3	15.6667	20.6667
KP20 4	37.3333	30.3333	CPE16 KP20 Mix 4	20.3333	12
Replicate 2
Single strains			Mixed strains			Transconjugants
	0 h	20 h		0 h	20 h		20 h
Donor (LB)	10^-5	10^-9	Donor (Doripenem 4 µg/mL)	10^-6	10^-8	Doripenem 4 µg/mL+hygromycin 300 µg/mL)	10^-4
CPE16 1	74.6667	14.3333	CPE16 KP20 Mix 1	15.3333	170.667	CPE16 KP20 Mix 1	44
CPE16 2	88	17.3333	CPE16 KP20 Mix 2	8.33333	50.6667	CPE16 KP20 Mix 2	23.3333
CPE16 3	98	18.6667	CPE16 KP20 Mix 3	4.66667	29.6667	CPE16 KP20 Mix 3	38
CPE16 4	103.667	13	CPE16 KP20 Mix 4	4.33333	51.3333	CPE16 KP20 Mix 4	21
Recipient (LB)	10^-5	10^-7	Recipient (Hygromycin 300 µg/mL)	10^-6	10^-8
KP20 1	64.6667	12.3333	CPE16 KP20 Mix 1	10	16
KP20 2	75	11	CPE16 KP20 Mix 2	26.3333	7.66667
KP20 3	58.6667	11.3333	CPE16 KP20 Mix 3	15	8
KP20 4	79.6667	8	CPE16 KP20 Mix 4	18.3333	12
Replicate 3
Single strains			Mixed strains			Transconjugants
	0 h	20 h		0 h	20 h		20 h
Donor (LB)	10^-6	10^-9	Donor (Doripenem 4 µg/mL)	10^-5	10^-8	Doripenem 4 µg/mL+hygromycin 300 µg/mL)	10^-4
CPE16 1	49.6667	31.6667	CPE16 KP20 Mix 1	4.66667	105.333	CPE16 KP20 Mix 1	42.6667
CPE16 2	31	34	CPE16 KP20 Mix 2	2.33333	86	CPE16 KP20 Mix 2	63
CPE16 3	26.3333	22.3333	CPE16 KP20 Mix 3	3.66667	74.6667	CPE16 KP20 Mix 3	33
CPE16 4	42	24.6667	CPE16 KP20 Mix 4	2.66667	109.333	CPE16 KP20 Mix 4	47.3333
Recipient (LB)	10^-6	10^-7	Recipient (Hygromycin 300 µg/mL)	10^-5	10^-8
KP20 1	15.3333	23.3333	CPE16 KP20 Mix 1	45.6667	10
KP20 2	5.66667	27.3333	CPE16 KP20 Mix 2	47.3333	15
KP20 3	10.6667	35	CPE16 KP20 Mix 3	38.6667	6.33333
KP20 4	7.33333	17	CPE16 KP20 Mix 4	42.6667	12

## Sheet: Tab 2
CPE16 OD600 at 72 h
each value represents an experimental replicate, calculated from three biological replicates, each made up of three technical replicates.
LB	TSBs
0.476	1.367
0.611	1.796
0.715	0.777
0.706	0.765

## Sheet: Tab 3
OD600 at 24 h
each value represents an experimental replicate, calculated from three biological replicates, each made up of three technical replicates.
CPE16	KP20
0.911	1.235
0.782	1
0.872	1.013

## Sheet: Tab 4
CPE16 x KP20 n=3 conjugation frequencies
Time (h)
24	48	72
0.0482	0.0376	0.0453
0.0486	0.0424	0.0446
0.0258	0.0248	0.0332
Colony counts biological replicates for detached biofilm cells (means of 3 technical replicates)						Donor:recipieint ratio out of the experiment used for calculations
For each technical replicate, colonies were counted from a 25 μL volume
Replicate 1
Single strains					Mixed strains					Transconjugants
	0 h	24 h	48 h	72 h		0 h	24 h	48 h	72 h		24 h	48 h	72 h
Donor (LB)	10^-5	10^-5	10^-5	10^-5	Donor (Doripenem 4 µg/mL)	10^-4	10^-5	10^-5	10^-4	Doripenem 4 µg/mL+hygromycin 300 µg/mL	10^-3	10^-3	10^-3
CPE16 1	20	82	91.6667	93.6667	CPE16 KP20 Mix 1	16.6667	28	57.3333	90	CPE16 KP20 Mix 1	71.6667	88	38.3333
CPE16 2	18	77.3333	94.3333	71.6667	CPE16 KP20 Mix 2	11.3333	27	29	165	CPE16 KP20 Mix 2	70.6667	61	57.6667
CPE16 3	19.3333	62.6667	76	63	CPE16 KP20 Mix 3	17.3333	26.6667	37	117.667	CPE16 KP20 Mix 3	87	83.6667	63.6667
CPE16 4	17	61.3333	76	65	CPE16 KP20 Mix 4	10.3333	38.6667	44.3333	123.333	CPE16 KP20 Mix 4	85.3333	82.3333	78
Recipient (LB)	10^-5	10^-5	10^-5	10^-5	Recipient (Hygromycin 300 µg/mL)	10^-4	10^-5	10^-5	10^-4	Doripenem 4 µg/mL+hygromycin 300 µg/mL	10^-4	10^-4	10^-4
KP20 1	18	18.6667	50.3333	28.3333	CPE16 KP20 Mix 1	79	8.66667	20.3333	18.6667	CPE16 KP20 Mix 1	13	23.3333	2
KP20 2	22	14	32.3333	26	CPE16 KP20 Mix 2	85	9.66667	8	31	CPE16 KP20 Mix 2	13	8.66667	6
KP20 3	24.3333	23.6667	67	37	CPE16 KP20 Mix 3	91.3333	15.6667	24.3333	35	CPE16 KP20 Mix 3	16.3333	19.3333	10.3333
KP20 4	26.3333	14	33.3333	29.6667	CPE16 KP20 Mix 4	132	12.6667	9.33333	49.3333	CPE16 KP20 Mix 4	15.6667	11.6667	7.70667
Replicate 2
Single strains					Mixed strains					Transconjugants
	0 h	24 h	48 h	72 h		0 h	24 h	48 h	72 h		24 h	48 h	72 h
Donor (LB)	10^-5	10^-5	10^-5	10^-5	Donor (Doripenem 4 µg/mL)	10^-4	10^-5	10^-5	10^-5	Doripenem 4 µg/mL+hygromycin 300 µg/mL	10^-3	10^-3	10^-3
CPE16 1	20	97.3333	83	88.6667	CPE16 KP20 Mix 1	15	23.3333	48.6667	26	CPE16 KP20 Mix 1	71.3333	101	93.6667
CPE16 2	24	78.3333	64.3333	94	CPE16 KP20 Mix 2	16.3333	26.3333		30.6667	CPE16 KP20 Mix 2	72.3333		88.6667
CPE16 3	18	98	56.3333	78	CPE16 KP20 Mix 3	12.3333	27.3333	26.3333	34.3333	CPE16 KP20 Mix 3	67.6667	72.3333	73
CPE16 4	30.6667	93.6667	68.3333	71.6667	CPE16 KP20 Mix 4	16	30	25.6667	24	CPE16 KP20 Mix 4	69.3333	74.6667	62.3333
Recipient (LB)	10^-5	10^-5	10^-5	10^-5	Recipient (Hygromycin 300 µg/mL)	10^-4	10^-5	10^-5	10^-5	Doripenem 4 µg/mL+hygromycin 300 µg/mL	10^-4	10^-4	10^-4
KP20 1	26	15.3333	25.6667	47.6667	CPE16 KP20 Mix 1	91.3333	12.3333	16.3333	9.66667	CPE16 KP20 Mix 1	12.6667	18.3333	14.3333
KP20 2	26.3333	8	12.3333	40.6667	CPE16 KP20 Mix 2	83.6667	8		7.33333	CPE16 KP20 Mix 2	12		17.6667
KP20 3	27.3333	35.3333	36.3333	33.6667	CPE16 KP20 Mix 3	92.3333	20	7	8	CPE16 KP20 Mix 3	13.6667	10.3333	11.3333
KP20 4	28.6667	22.3333	28.3333	48.6667	CPE16 KP20 Mix 4	82.6667	12.3333	9.66667	6.66667	CPE16 KP20 Mix 4	13.6667	14	8
Replicate 3
Single strains					Mixed strains					Transconjugants
	0 h	24 h	48 h	72 h		0 h	24 h	48 h	72 h		24 h	48 h	72 h
Donor (LB)	10^-5	10^-5	10^-5	10^-5	Donor (Doripenem 4 µg/mL)	10^-4	10^-5	10^-5	10^-5	Doripenem 4 µg/mL+hygromycin 300 µg/mL	10^-3	10^-3	10^-3
CPE16 1	19.3333	93.3333	88.6667	95.3333	CPE16 KP20 Mix 1	16.3333	38.3333	45.3333	38	CPE16 KP20 Mix 1	104	58	51.3333
CPE16 2	21.6667	89	97.3333	76.6667	CPE16 KP20 Mix 2	19.6667	38.3333	44.6667	34.6667	CPE16 KP20 Mix 2	113.667	79	54.3333
CPE16 3	23.3333	89.3333	74	66.6667	CPE16 KP20 Mix 3	20.6667	34.6667	44.3333	33.3333	CPE16 KP20 Mix 3	86	95.6667	47.6667
CPE16 4	25	72.3333	84.6667	69.3333	CPE16 KP20 Mix 4	19	44	49.3333	48.6667	CPE16 KP20 Mix 4	100.667	73	46.3333
Recipient (LB)	10^-5	10^-5	10^-5	10^-5	Recipient (Hygromycin 300 µg/mL)	10^-4	10^-5	10^-5	10^-5	Doripenem 4 µg/mL+hygromycin 300 µg/mL	10^-4	10^-4	10^-4
KP20 1	24.3333	17.6667	44.6667	50.6667	CPE16 KP20 Mix 1	85	14	17	7.66667	CPE16 KP20 Mix 1	9.33333	13.6667	12.6667
KP20 2	23	16	45.6667	38	CPE16 KP20 Mix 2	86	14.6667	19.3333	9	CPE16 KP20 Mix 2	11.6667	10.3333	13
KP20 3	27	47.6667	54.6667	41.6667	CPE16 KP20 Mix 3	84.3333	11.3333	14.3333	5.66667	CPE16 KP20 Mix 3	8.66667	13	10
KP20 4	25.6667		44.3333	51	CPE16 KP20 Mix 4	86.3333	8	9	9.33333	CPE16 KP20 Mix 4	10.3333	8.66667	15.6667

## Sheet: Tab 5
CPE16 x KP20 n=3 donor:recipient ratios
each value represents an experimental replicate, calculated from four biological replicates.
Time (h)
0	24	48	72
0.143718	2.57857	2.7043	4.29
0.170476	2.03165	3.05051	3.63
0.221463	3.23611	3.08799	4.88

## Sheet: Tab 6
KP20pCPE16 max growth
each value represents an experimental replicate, calculated from three biological replicates, each made up of three technical replicates.
KP20	TC1	TC2	TC3	TC4	TC5
0.0262364	0.0199049	0.0213029	0.0255154	0.0273665	0.0269736
0.0250031	0.0248336	0.0251213	0.0262645	0.026665	0.0271967
0.0275151	0.0248919	0.0261444	0.0257829	0.0266348	0.0246886

## Sheet: Tab 7
CV BF 72 h OD600
each value represents an experimental replicate, calculated from three biological replicates, each made up of three technical replicates.
KP20	TC1	TC2	TC3	TC4	TC5
1.29698	0.886422	1.52211	1.059	0.742667	1.10011
0.891444	0.990556	1.15889	1.19078	1.09622	0.975
1.047	1.29878	1.31258	1.03744	1.21233	1.158

## Sheet: Tab 8
% of cells with doripenem resistance
each value represents an experimental replicate, calculated from three biological replicates.
0 h	24 h	48 h
101.07	124.02	78.45
83.33	109.45	98.62
78.04	86.62	73.72

## Sheet: Tab 9
raw_counts_data_for_Degust_Figure4a
KP20-BF-24h-1	KP20-BF-24h-2	KP20-BF-24h-3	KP20-PK-24h-1	KP20-PK-24h-2	KP20-PK-24h-3	KP20-expon-1	KP20-expon-2	KP20-expon-3	TC-BF-24h-1	TC-BF-24h-2	TC-BF-24h-3	TC-PK-24h-1	TC-PK-24h-2	TC-PK-24h-3	TC-expon-1	TC-expon-2	TC-expon-3	locustag	object	gene	ec	function
11385	10079	12145	335	555	1718	10476	10141	11029	3888	3314	3934	2367	2123	1011	9688	10654	10481	KFPKENJG_00001	CDS	dnaA		Chromosomal replication initiator protein DnaA
8373	6827	9492	216	335	1052	7659	7117	7384	2632	1975	2107	1403	983	490	7145	7030	6230	KFPKENJG_00002	CDS	dnaN		Beta sliding clamp
3083	2702	3960	168	185	917	3719	3089	3291	1312	1164	1253	1394	622	343	3193	2987	2633	KFPKENJG_00003	CDS	recF		DNA replication and repair protein RecF
31388	25965	27492	2302	4485	6831	25979	22371	26577	39084	28132	37064	4265	8359	5642	22956	22735	21717	KFPKENJG_00004	CDS	gyrB	5.6.2.2	DNA gyrase subunit B
2052	2241	2363	2606	2571	3492	1320	1135	1492	3386	2126	2903	1504	1848	1936	1621	1485	1564	KFPKENJG_00005	CDS	yidA	3.1.3.23	Sugar phosphatase YidA
349	730	881	161	275	829	421	345	371	596	393	430	1071	536	318	434	361	371	KFPKENJG_00006	CDS			hypothetical protein
268	657	985	349	597	1407	182	188	162	639	444	418	1869	693	753	201	226	223	KFPKENJG_00007	CDS			hypothetical protein
266	463	637	71	81	400	166	153	152	389	321	296	634	400	88	164	138	187	KFPKENJG_00008	CDS	lutR		HTH-type transcriptional regulator LutR
421	472	824	145	142	601	202	160	224	397	320	368	934	559	162	231	223	258	KFPKENJG_00009	CDS	dgoK1_1	2.7.1.58	putative 2-dehydro-3-deoxygalactonokinase DgoK1
118	201	406	89	105	509	50	65	72	181	201	165	719	419	97	84	68	95	KFPKENJG_00010	CDS	dgoA_1	4.1.2.21	2-dehydro-3-deoxy-6-phosphogalactonate aldolase
359	551	1029	210	241	963	134	101	132	357	267	345	1442	793	354	94	113	144	KFPKENJG_00011	CDS	dgoD	4.2.1.6	D-galactonate dehydratase
262	656	927	303	339	1141	189	134	164	254	184	229	1686	1270	335	163	114	161	KFPKENJG_00012	CDS	dgoT_1		D-galactonate transporter
2154	1976	2424	364	573	1429	1670	1234	1465	2133	1674	2108	2104	1018	778	1580	1515	1582	KFPKENJG_00013	CDS			hypothetical protein
1223	2080	1564	995	1675	2093	562	388	460	2108	1263	1458	836	826	1809	560	537	512	KFPKENJG_00014	CDS			hypothetical protein
24635	15204	13415	12653	17124	21850	2658	923	1594	33874	25251	32892	4157	6759	17877	1694	1879	2926	KFPKENJG_00015	CDS	ibpA		Small heat shock protein IbpA
15862	12936	12623	14208	22934	27234	663	169	361	25027	16917	23474	5045	5685	19849	301	360	757	KFPKENJG_00016	CDS	ibpB_1		Small heat shock protein IbpB
488	548	575	157	314	545	82	49	76	607	396	633	464	328	333	72	78	82	KFPKENJG_00017	CDS			hypothetical protein
669	694	662	147	430	598	152	92	141	754	488	658	396	281	806	145	125	120	KFPKENJG_00018	CDS			hypothetical protein
1663	3479	3038	2979	3743	6967	488	421	586	5029	3399	3495	3555	11025	4419	559	558	443	KFPKENJG_00019	CDS	aspT_1		Aspartate/alanine antiporter
1730	4582	3061	3071	5789	8990	257	189	256	6267	4181	4918	2205	3275	5605	242	214	272	KFPKENJG_00020	CDS	mngR_1		Mannosyl-D-glycerate transport/metabolism system repressor MngR
361	881	1730	673	599	1849	204	200	223	678	459	588	2931	1358	770	218	222	272	KFPKENJG_00021	CDS	malP_1		PTS system maltose-specific EIICB component
351	661	1004	194	276	1099	230	195	233	403	313	320	1622	808	447	214	208	242	KFPKENJG_00022	CDS	aglB	3.2.1.122	6-phospho-alpha-glucosidase
546	563	582	59	93	231	621	564	581	400	271	428	352	319	95	610	609	517	KFPKENJG_00023	CDS	yidH		Inner membrane protein YidH
227	238	345	63	93	312	260	268	292	142	124	180	328	175	109	277	246	304	KFPKENJG_00024	CDS	yidG		Inner membrane protein YidG
375	520	575	103	99	374	402	307	341	399	217	290	533	905	172	346	434	365	KFPKENJG_00025	CDS			hypothetical protein
455	638	1157	230	242	1092	660	665	913	435	308	414	1850	645	183	621	719	845	KFPKENJG_00026	CDS	dsdA	4.3.1.18	D-serine dehydratase
2376	2654	3257	347	454	1470	1347	1084	1535	2434	1873	2310	2511	1113	452	1694	1536	1663	KFPKENJG_00027	CDS	dsdX		D-serine transporter DsdX
838	1214	1686	813	1046	1799	1330	1077	1410	1234	895	980	1541	1629	1019	1338	1159	1339	KFPKENJG_00028	CDS	dsdC_1		HTH-type transcriptional regulator DsdC
1498	1544	2481	405	502	1667	2472	1882	2594	551	387	430	2542	1313	495	1640	1699	1681	KFPKENJG_00029	CDS	emrD		Multidrug resistance protein D
699	841	1294	231	291	1079	749	651	677	629	431	544	1631	670	327	863	767	721	KFPKENJG_00030	CDS			hypothetical protein
657	605	886	120	141	451	477	477	447	616	433	505	637	319	165	635	490	407	KFPKENJG_00031	CDS			hypothetical protein
747	670	723	55	61	173	712	460	590	339	339	327	288	183	266	643	480	477	KFPKENJG_00032	CDS			hypothetical protein
324	288	276	49	57	130	169	106	129	505	347	368	176	247	64	222	167	142	KFPKENJG_00033	CDS			hypothetical protein
3583	3575	4239	1542	2334	4420	1559	1316	1587	3310	2326	2740	3382	3594	2987	2037	1697	1616	KFPKENJG_00034	CDS	ilvB_1	2.2.1.6	Acetolactate synthase isozyme 1 large subunit
273	180	310	98	208	316	87	85	115	286	189	198	294	362	299	119	129	100	KFPKENJG_00035	CDS	ilvN	2.2.1.6	Acetolactate synthase isozyme 1 small subunit
590	565	866	94	116	408	667	625	709	250	201	169	640	255	115	667	628	570	KFPKENJG_00036	CDS	uhpA		Transcriptional regulatory protein UhpA
862	1035	2149	267	232	1527	1111	966	1147	240	216	206	2281	635	244	1016	1086	849	KFPKENJG_00037	CDS	uhpB	2.7.13.3	Signal transduction histidine-protein kinase/phosphatase UhpB
571	819	1590	241	196	1239	990	951	942	229	175	190	2151	773	209	981	826	624	KFPKENJG_00038	CDS	uhpC		Membrane sensor protein UhpC
363	675	1223	287	312	1393	210	167	207	385	331	448	2260	1008	396	195	167	161	KFPKENJG_00039	CDS	uhpT		Hexose-6-phosphate:phosphate antiporter
1447	1658	1807	449	882	1011	846	776	915	2460	1753	1990	742	762	1126	947	814	804	KFPKENJG_00040	CDS			hypothetical protein
1476	2202	1822	1118	1549	1474	99	88	119	4166	2904	3628	570	605	1574	98	108	75	KFPKENJG_00041	CDS			hypothetical protein
4399	7404	3768	3469	4781	4677	221	143	177	11738	6653	9421	1463	1662	4640	191	158	154	KFPKENJG_00042	CDS			hypothetical protein
766	904	1425	136	208	1019	424	276	263	462	419	550	1620	571	186	357	321	276	KFPKENJG_00043	CDS	nepI_1		Purine ribonucleoside efflux pump NepI
153	301	647	134	123	686	153	94	95	136	140	160	1093	421	99	105	109	100	KFPKENJG_00044	CDS	phnX	3.11.1.1	Phosphonoacetaldehyde hydrolase
182	455	844	217	227	1091	158	69	131	215	209	253	1751	550	160	119	100	106	KFPKENJG_00045	CDS	phnW	2.6.1.37	2-aminoethylphosphonate--pyruvate transaminase
814	1017	1358	241	358	971	944	745	934	1187	957	1102	1495	659	398	775	756	703	KFPKENJG_00046	CDS	phnR		Putative transcriptional regulator of 2-aminoethylphosphonate degradation operons
69	297	620	113	128	902	81	65	60	30	42	38	1431	392	92	58	50	64	KFPKENJG_00047	CDS	phnS		Putative 2-aminoethylphosphonate-binding periplasmic protein
109	349	790	227	309	1023	94	58	56	127	75	91	1646	511	282	87	49	51	KFPKENJG_00048	CDS	phnT		Putative 2-aminoethylphosphonate import ATP-binding protein PhnT
76	205	440	105	99	575	34	21	26	39	24	32	833	270	109	32	13	36	KFPKENJG_00049	CDS	phnU		Putative 2-aminoethylphosphonate transport system permease protein PhnU
60	249	568	203	101	810	58	35	41	37	29	22	1416	436	73	37	35	28	KFPKENJG_00050	CDS	phnV		Putative 2-aminoethylphosphonate transport system permease protein PhnV
169.035	536.705	1047.45	263.907	203.203	1342.75	58.775	36.6068	23.7134	101.288	81.0434	83.393	2165.52	609.73	151.011	33.5059	28.2659	22.1633	KFPKENJG_00051	CDS	lamB_1		Maltoporin
113	86	171	59	35	198	4	3	3	111	55	120	246	112	74	3	5	6	KFPKENJG_00052	CDS	chbA_1		PTS system N,N'-diacetylchitobiose-specific EIIA component
2212	1930	2603	183	218	984	64	56	54	2399	1606	2245	1528	765	210	41	36	49	KFPKENJG_00053	CDS	licC_1		Lichenan permease IIC component
411	477	577	29	39	192	14	4	7	580	443	624	293	154	56	5	6	7	KFPKENJG_00054	CDS	celA_1	2.7.1.205	PTS system cellobiose-specific EIIB component
5935	5026	5915	365	627	1469	1280	636	1094	4990	4135	5417	1736	2511	842	665	657	911	KFPKENJG_00055	CDS			HTH-type transcriptional regulator
318	771	1370	286	271	1523	165	139	141	270	159	210	2205	830	271	123	119	104	KFPKENJG_00056	CDS	pcaK_1		4-hydroxybenzoate transporter PcaK
729	1217	1381	380	774	1603	382	325	327	1337	906	967	1767	714	716	380	344	363	KFPKENJG_00057	CDS	galA	1.13.11.57	Gallate dioxygenase
867	1385	1654	385	477	1571	857	654	882	1277	956	1271	2303	897	541	770	673	832	KFPKENJG_00058	CDS	hdfR_1		HTH-type transcriptional regulator HdfR
122	288	610	154	186	759	83	75	83	217	161	242	1266	502	252	71	67	65	KFPKENJG_00059	CDS	galB	4.2.1.83	4-oxalmesaconate hydratase
89	198	498	131	95	574	46	57	61	133	93	147	1138	319	130	65	53	49	KFPKENJG_00060	CDS	galC	4.1.3.17	4-carboxy-4-hydroxy-2-oxoadipic acid aldolase
128	350	705	170	157	935	114	86	96	145	111	160	1668	486	115	74	99	98	KFPKENJG_00061	CDS	galD	5.3.2.8	4-oxalomesaconate tautomerase
200	395	616	118	132	688	198	240	226	218	176	201	1009	369	140	225	224	235	KFPKENJG_00062	CDS			hypothetical protein
718	670	792	110	168	289	599	451	645	1425	1024	1160	296	378	172	649	529	644	KFPKENJG_00063	CDS			hypothetical protein
506	696	1068	144	135	807	833	717	863	458	418	447	1472	596	176	987	856	859	KFPKENJG_00064	CDS	yicL		putative inner membrane transporter YicL
197	594	1237	291	210	1444	375	496	678	178	116	108	2543	1022	216	715	659	694	KFPKENJG_00065	CDS	murP		PTS system N-acetylmuramic acid-specific EIIBC component
236	476	671	152	133	792	404	446	621	103	107	75	1289	420	128	552	571	637	KFPKENJG_00066	CDS	murQ_1	4.2.1.126	N-acetylmuramic acid 6-phosphate etherase
154	565	938	251	221	1170	231	182	207	233	166	207	2089	706	175	168	180	222	KFPKENJG_00067	CDS	bcr_1		Bicyclomycin resistance protein
152	524	1028	280	232	1541	275	229	243	176	85	125	2381	807	226	250	247	310	KFPKENJG_00068	CDS	oprM_1		Outer membrane protein OprM
282	917	2210	615	503	2975	322	217	223.104	221	231	350	5274	1726	326	224	216	246	KFPKENJG_00069	CDS	mexB		Multidrug resistance protein MexB
265	437	968	221	170	1053	118	92	154	465	305	475	1681	592	202	99	104	105	KFPKENJG_00070	CDS	mexA		Multidrug resistance protein MexA
590	994	902	550	1060	1684	253	186	281	1571	1168	1289	1082	714	1388	276	224	258	KFPKENJG_00071	CDS		2.3.1.-	Acetyltransferase
1434	993	1149	365	730	1262	453	693	899	4168	3707	3985	1190	682	788	788	858	783	KFPKENJG_00072	CDS	betI_1		HTH-type transcriptional regulator BetI
1736	1010	1688	362	329	1336	530	649	857	3882	3885	4007	2196	814	270	714	1034	940	KFPKENJG_00073	CDS	bmr3		Multidrug resistance protein 3
672	931	1143	252	534	1321	531	548	621	1229	1016	1198	1636	733	637	907	700	733	KFPKENJG_00074	CDS	dmlR_1		HTH-type transcriptional regulator DmlR
91	200	384	98	121	530	107	97	98	101	77	102	946	387	69	89	66	111	KFPKENJG_00075	CDS			hypothetical protein
71	99	213	67	86	195	49	50	38	61	63	34	394	153	70	79	68	88	KFPKENJG_00076	CDS			hypothetical protein
118	235	390	118	114	481	155	90	120	100	75	95	676	409	136	71	81	102	KFPKENJG_00077	CDS			hypothetical protein
391	560	1019	140	193	990	526	384	499	273	218	297	1800	601	107	592	444	530	KFPKENJG_00078	CDS	mtrA		HTH-type transcriptional regulator MtrA
727	857	1192	171	312	770	846	681	897	478	421	484	1036	843	311	860	761	897	KFPKENJG_00079	CDS	nlpA		Lipoprotein 28
597	775	1086	173	183	704	723	662	801	347	268	302	1190	574	201	730	840	907	KFPKENJG_00080	CDS			hypothetical protein
185	270	478	71	101	498	175	133	182	283	170	290	851	278	80	169	159	196	KFPKENJG_00081	CDS	rppH_1	3.6.1.-	RNA pyrophosphohydrolase
283	486	778	109	141	734	211	206	227	157	145	128	1122	466	120	253	223	268	KFPKENJG_00082	CDS			hypothetical protein
667	854	1269	226	170	906	509	455	483	455	388	388	1521	691	150	499	452	542	KFPKENJG_00083	CDS	cdhR		HTH-type transcriptional regulator CdhR
684	906	1364	248	278	1191	223	177	239	977	769	978	1819	670	352	194	223	229	KFPKENJG_00084	CDS	yahK	1.1.1.2	Aldehyde reductase YahK
584	918	789	402	633	924	322	263	338	1016	727	821	867	502	1167	335	292	275	KFPKENJG_00085	CDS	iprA_1		Inhibitor of hydrogen peroxide resistance
50	91	170	15	28	106	65	66	87	63	62	64	138	69	32	51	79	33	KFPKENJG_00086	CDS	ycnE	1.-.-.-	Putative monooxygenase YcnE
230	519	971	199	198	1033	259	183	241	135	100	169	1641	573	149	305	257	338	KFPKENJG_00087	CDS			Zinc-type alcohol dehydrogenase-like protein
307	429	713	96	86	417	260	244	310	180	113	225	736	254	112	297	284	283	KFPKENJG_00088	CDS			hypothetical protein
312	313	472	526	383	444	223	359	385	266	253	247	571	559	558	456	455	353	KFPKENJG_00089	tRNA			tRNA-Sec
111	570	1023	250	268	1325	75	59	66	392	234	255	1904	629	321	41	58	46	KFPKENJG_00090	CDS	yicJ_1		Inner membrane symporter YicJ
454	1106	1990	467	409	2058	426	318	352	460	315	359	3163	1129	471	281	350	346	KFPKENJG_00091	CDS	yicI	3.2.1.177	Alpha-xylosidase
242	336	535	95	125	563	70	74	67	200	131	150	852	529	166	85	61	68	KFPKENJG_00092	CDS			hypothetical protein
466	892	1296	307	455	1320	246	258	252	443	310	319	1969	806	484	252	274	341	KFPKENJG_00093	CDS	pagL	3.2.1.-	Phospho-alpha-glucosidase PagL
443	906	1159	347	456	1424	124	122	141	400	301	343	1749	945	404	130	165	224	KFPKENJG_00094	CDS	malP_2		PTS system maltose-specific EIICB component
3829	3614	4811	443	483	2171	1618	1253	1902	4129	2955	4165	3309	1545	594	1918	1920	2333	KFPKENJG_00095	CDS			hypothetical protein
1454	1663	2500	281	260	1483	747	929	999	621	446	465	2278	801	297	1067	1247	965	KFPKENJG_00096	CDS	xanP_1		Xanthine permease XanP
2222	2523	3126	255	236	1139	1398	1348	1779	1866	1417	1841	1867	959	332	1783	1740	2049	KFPKENJG_00097	CDS	gltS		Sodium/glutamate symporter
1877	1937	2610	291	311	1460	869	588	667	2265	1524	2122	1975	2471	572	612	663	801	KFPKENJG_00098	CDS	glpK	2.7.1.30	Glycerol kinase
760	1202	1395	267	361	1187	349	270	290	737	527	605	1471	1357	601	289	278	297	KFPKENJG_00099	CDS	glpF_1		Glycerol uptake facilitator protein
4554	3934	3908	234	396	641	5204	4121	4990	4725	3241	4523	492	1542	566	5582	4962	5182	KFPKENJG_00100	CDS	zapB		Cell division protein ZapB
3081	1596	2773	155	162	814	1730	1078	1194	1238	1213	1349	1190	458	196	1224	1050	935	KFPKENJG_00101	CDS	sbp		Sulfate-binding protein
893	874	1351	157	142	798	845	628	751	580	519	540	1260	415	111	663	663	713	KFPKENJG_00102	CDS	cdh	3.6.1.26	CDP-diacylglycerol pyrophosphatase
600	969	1405	294	342	1357	401	448	556	516	367	375	2405	1022	294	512	473	466	KFPKENJG_00103	CDS			hypothetical protein
10776	10819	10193	1311	2708	3757	22402	32434	37814	12937	9352	11787	2064	3790	3732	31745	34496	36100	KFPKENJG_00104	CDS	tpiA	5.3.1.1	Triosephosphate isomerase
2089	2223	2335	171	251	701	2043	1758	1944	2126	1500	2333	1042	693	320	2249	2064	2042	KFPKENJG_00105	CDS			hypothetical protein
512	562	680	236	174	442	439	445	487	764	775	787	606	661	277	533	494	522	KFPKENJG_00106	CDS			hypothetical protein
1464	2008	2214	1663	1583	2222	1461	1339	1569	2393	1460	1768	1583	2196	1629	1678	1717	1827	KFPKENJG_00107	CDS	fpr	1.18.1.2	Flavodoxin/ferredoxin--NADP reductase
674	744	1231	210	197	850	2900	2836	3121	381	303	325	1497	601	292	3118	3004	2474	KFPKENJG_00108	CDS	glpX	3.1.3.11	Fructose-1,6-bisphosphatase 1 class 2
3384	3640	5249	361	392	1992	9763	9457	9017	1192	1006	1004	3240	1020	373	11165	10961	8714	KFPKENJG_00109	CDS	recG	3.6.4.12	ATP-dependent DNA helicase RecG
1972	1820	2279	56	93	435	4336	4249	3873	789	517	598	590	209	127	4534	4555	3736	KFPKENJG_00110	CDS	trmH	2.1.1.34	tRNA (guanosine(18)-2'-O)-methyltransferase
20115	14972	17751	686	1405	2975	27516	26960	27574	10256	7937	9920	2924	1672	2193	28175	28342	25090	KFPKENJG_00111	CDS	spoT		Bifunctional (p)ppGpp synthase/hydrolase SpoT
7452	5200	7134	307	1133	1393	9120	8218	8992	6733	5727	7044	481	705	1638	8787	8447	7670	KFPKENJG_00112	CDS	rpoZ	2.7.7.6	DNA-directed RNA polymerase subunit omega
11308	9428	9513	3066	6795	7490	10791	10047	10356	13366	9622	11435	2480	3551	7632	10940	9973	9105	KFPKENJG_00113	CDS	gmk	2.7.4.8	Guanylate kinase
227	738	1446	391	295	1695	242	248	201	141	112	109	3156	980	227	181	188	210	KFPKENJG_00114	CDS	ligB	6.5.1.2	DNA ligase B
359	641	867	103	117	535	996	828	986	149	126	207	917	362	152	697	793	953	KFPKENJG_00115	CDS			hypothetical protein
663	1009	1678	363	353	1656	485	422	490	723	581	686	2654	1189	264	576	449	462	KFPKENJG_00116	CDS	clcB_1		Voltage-gated ClC-type chloride channel ClcB
495	625	940	228	401	794	492	403	534	324	266	310	1061	597	392	407	484	462	KFPKENJG_00117	CDS	ada_1		Bifunctional transcriptional activator/DNA repair enzyme Ada
351	415	660	122	141	613	315	342	368	181	151	157	811	286	218	395	374	300	KFPKENJG_00118	CDS			hypothetical protein
3643	2852	3872	349	533	1145	4000	3688	4227	3642	2695	3301	1213	1218	781	4365	3925	3763	KFPKENJG_00119	CDS			hypothetical protein
123	534	869	116	152	1036	86	78	91	110	113	119	1525	405	231	74	99	77	KFPKENJG_00120	CDS			hypothetical protein
68	183	379	63	83	420	27	57	55	74	25	51	636	223	122	42	44	41	KFPKENJG_00121	CDS			hypothetical protein
161	404	607	169	171	658	73	69	67	371	253	356	945	408	247	97	66	57	KFPKENJG_00122	CDS	ybhF_1		putative multidrug ABC transporter ATP-binding protein YbhF
188	615	997	263	339	1263	147	166	189	261	184	203	1547	686	551	145	166	130	KFPKENJG_00123	CDS	ybhR_1		putative multidrug ABC transporter permease YbhR
2678	2016	2841	134	208	681	3364	2917	3357	1752	1700	2061	1062	533	251	3249	3051	3012	KFPKENJG_00124	CDS	rph	2.7.7.56	Ribonuclease PH
948	752	985	136	173	575	1129	883	1156	836	556	812	728	301	264	1339	1254	1296	KFPKENJG_00125	CDS	pyrE	2.4.2.10	Orotate phosphoribosyltransferase
343	479	797	167	222	883	373	324	365	297	202	218	1119	453	219	443	401	302	KFPKENJG_00126	CDS	gnl	3.1.1.17	Gluconolactonase
1940	1961	2367	167	185	588	2831	3022	3397	1050	631	959	704	488	274	2612	2909	2523	KFPKENJG_00127	CDS	slmA		Nucleoid occlusion factor SlmA
1086	960	1246	116	163	333	2000	1700	1969	904	624	779	476	274	208	1603	1718	1673	KFPKENJG_00128	CDS	dut	3.6.1.23	Deoxyuridine 5'-triphosphate nucleotidohydrolase
4979	3439	4451	227	358	1275	5222	4032	4958	4150	3097	4221	2025	951	537	4457	4386	4407	KFPKENJG_00129	CDS	coaBC		Coenzyme A biosynthesis bifunctional protein CoaBC
1961	2135	2409	182	285	798	2820	2474	2838	1453	1148	1296	944	1176	479	2874	2848	2614	KFPKENJG_00130	CDS			hypothetical protein
22783	18264	20494	272	610	685	58598	45168	49944	8842	8012	9925	681	2009	1152	46094	44755	38568	KFPKENJG_00131	CDS	rpmB		50S ribosomal protein L28
737	643	782	36	37	114	2155	1922	1953	358	336	385	170	107	88	2014	1703	1525	KFPKENJG_00132	CDS	rpmG		50S ribosomal protein L33
876	869	1332	211	301	978	1565	1742	1691	597	658	645	1261	683	258	1584	1646	1429	KFPKENJG_00133	CDS	mutM	3.2.2.23	Formamidopyrimidine-DNA glycosylase
1948	1543	2037	214	209	468	2294	2152	2237	995	742	721	554	717	206	2363	2335	2158	KFPKENJG_00134	CDS	coaD	2.7.7.3	Phosphopantetheine adenylyltransferase
2160	1746	2086	201	214	643	3362	2980	3091	944	788	837	882	563	244	2993	3246	2773	KFPKENJG_00135	CDS			hypothetical protein
4904	4719	5718	345	452	1312	7305	6797	7604	2334	1786	1904	1921	1193	527	6860	7295	6572	KFPKENJG_00136	CDS	waaA	2.4.99.12	3-deoxy-D-manno-octulosonic acid transferase
1778	2008	2096	399	710	1157	3659	3844	4159	1443	881	1140	1324	585	901	3650	3737	3246	KFPKENJG_00137	CDS			hypothetical protein
1195	1338	1881	184	170	972	3258	3384	3511	564	429	423	1655	551	214	2988	3202	2979	KFPKENJG_00138	CDS	pglJ	2.4.1.291	N-acetylgalactosamine-N, N'-diacetylbacillosaminyl-diphospho-undecaprenol 4-alpha-N-acetylgalactosaminyltransferase
1848	1741	2446	178	142	993	4379	4228	4453	1058	705	710	1666	642	225	3901	4320	3680	KFPKENJG_00139	CDS	rfaG	2.4.-.-	Lipopolysaccharide core biosynthesis protein RfaG
3299	3367	4003	263	306	1054	5359	4943	5275	1983	1653	2004	1622	776	400	4383	4691	4404	KFPKENJG_00140	CDS	rfaQ	2.-.-.-	Lipopolysaccharide core heptosyltransferase RfaQ
2737	2540	2880	306	526	1133	2744	2321	2802	2430	1720	2163	1171	1291	646	2583	2378	2252	KFPKENJG_00141	CDS			hypothetical protein
1968	2401	2317	732	706	1200	1826	1919	2261	1889	1308	1733	1044	3633	902	1911	1893	1742	KFPKENJG_00142	CDS			hypothetical protein
1010	1064	1502	155	223	905	1637	1948	2058	526	409	482	1279	465	302	2107	2148	2008	KFPKENJG_00143	CDS			hypothetical protein
1878	1852	2049	386	1078	1196	2157	2348	2503	1967	1435	1674	789	553	1440	2379	2538	2131	KFPKENJG_00144	CDS			hypothetical protein
1990	1664	2165	253	414	1236	3995	4008	4394	1276	940	1112	1563	1111	389	4143	4431	4013	KFPKENJG_00145	CDS	rfaC	2.-.-.-	Lipopolysaccharide heptosyltransferase 1
4644	3904	4547	421	552	1450	7851	6747	7584	3159	2446	2851	1739	2254	793	7235	7794	7084	KFPKENJG_00146	CDS	rfaF	2.-.-.-	ADP-heptose--LPS heptosyltransferase 2
8757	7022	7900	767	1142	2029	9185	7758	8831	9025	6522	8727	1456	4287	1696	7727	8592	8438	KFPKENJG_00147	CDS	hldD	5.1.3.20	ADP-L-glycero-D-manno-heptose-6-epimerase
5941	5412	6738	301	399	1212	6645	4872	6412	5880	4021	5077	2008	1349	708	5337	5499	5945	KFPKENJG_00148	CDS	kbl	2.3.1.29	2-amino-3-ketobutyrate coenzyme A ligase
4630	4002	5086	200	324	892	6784	5401	6869	3024	2078	2492	1589	1167	749	5358	5544	6191	KFPKENJG_00149	CDS	tdh	1.1.1.103	L-threonine 3-dehydrogenase
1046	1350	1591	254	387	752	1094	930	1121	1063	697	882	664	1238	422	1060	970	1110	KFPKENJG_00150	CDS			hypothetical protein
1931	1547	2047	287	369	883	3286	3314	3436	994	809	944	1120	1143	394	3071	3366	2908	KFPKENJG_00151	CDS			hypothetical protein
3836	3418	4164	385	527	1509	7516	7900	9296	2269	1869	2348	1930	1374	652	7044	7525	7163	KFPKENJG_00152	CDS	envC		Murein hydrolase activator EnvC
1349	1495	1976	431	514	1794	19622	35981	46703	1367	980	1293	2447	1275	644	26666	31427	35097	KFPKENJG_00153	CDS	gpmI	5.4.2.12	2,3-bisphosphoglycerate-independent phosphoglycerate mutase
1451	1459	1579	113	129	285	3385	3139	3515	956	811	1001	466	337	210	3246	3307	2926	KFPKENJG_00154	CDS	yibN		putative protein YibN
2681	2562	2560	189	302	437	4515	4168	4597	2907	1954	2460	470	626	653	4546	4476	4226	KFPKENJG_00155	CDS	grxC		Glutaredoxin 3
5452	5056	5779	283	460	572	7479	7145	8402	5535	3617	4701	576	987	878	6975	7734	7757	KFPKENJG_00156	CDS	secB		Protein-export protein SecB
4889	4006	5695	354	543	1333	6893	6663	7320	3754	2709	3593	1796	1236	725	7796	8142	7735	KFPKENJG_00157	CDS	gpsA	1.1.1.94	Glycerol-3-phosphate dehydrogenase [NAD(P)+]
6073	5179	6212	497	783	1340	4737	4378	4831	3995	3030	3810	1372	2768	813	5269	5359	5207	KFPKENJG_00158	CDS	cysE	2.3.1.30	Serine acetyltransferase
1087	962	1364	144	184	532	1506	1303	1535	571	339	613	702	435	211	1269	1297	1308	KFPKENJG_00159	CDS	trmL_1	2.1.1.207	tRNA (cytidine(34)-2'-O)-methyltransferase
426	831	1368	233	291	1451	194	154	122	197	186	236	2142	767	309	133	125	142	KFPKENJG_00160	CDS	lldD_1	1.1.-.-	L-lactate dehydrogenase
228	335	663	135	106	643	70	60	58	174	158	161	1181	395	135	44	53	79	KFPKENJG_00161	CDS	lldR_1		Putative L-lactate dehydrogenase operon regulatory protein
903	944	1623	286	230	1415	143	125	134	1110	875	1123	2342	705	355	168	142	163	KFPKENJG_00162	CDS	lldP		L-lactate permease
689	959	1028	591	933	1379	555	529	648	986	686	858	1038	591	1105	703	589	614	KFPKENJG_00163	CDS	yibL		putative protein YibL
546	1124	772	1253	539	1038	88	73	85	1106	652	664	330	5080	554	64	82	65	KFPKENJG_00164	CDS	glgS_1		Surface composition regulator
548	768	834	378	301	525	734	686	941	446	292	365	505	1131	491	623	677	791	KFPKENJG_00165	CDS	mtlR		Mannitol operon repressor
2000	2339	2697	396	432	1285	2292	2155	2859	1548	1045	1309	1693	2038	555	2088	2359	2719	KFPKENJG_00166	CDS	mtlD	1.1.1.17	Mannitol-1-phosphate 5-dehydrogenase
2713	2968	3389	522	805	2218	1095	920	1379	2928	1944	2329	2714	4282	1069	1143	1375	1641	KFPKENJG_00167	CDS	mtlA		PTS system mannitol-specific EIICBA component
31	156	215	191	239	396	15	12	11	133	81	95	357	171	310	21	19	21	KFPKENJG_00168	CDS			hypothetical protein
200	345	569	139	125	608	44	35	44	211	195	166	1165	457	138	43	39	47	KFPKENJG_00169	CDS	yibF		putative GST-like protein YibF
1019	1428	2136	278	389	1562	2920	4172	5405	682	510	562	2443	1727	491	4173	4605	5217	KFPKENJG_00170	CDS	selA	2.9.1.1	L-seryl-tRNA(Sec) selenium transferase
812	1318	2030	372	328	2041	1631	2854	3609	369	333	326	3320	1452	332	2612	3190	3838	KFPKENJG_00171	CDS	selB		Selenocysteine-specific elongation factor
238	554	692	141	234	613	912	1353	1626	376	257	245	800	506	290	1332	1184	1469	KFPKENJG_00172	CDS	cooF		Iron-sulfur protein
972	1104	1475	206	273	968	2280	2297	2580	372	281	313	1503	614	302	1071	1087	1119	KFPKENJG_00173	CDS	avtA	2.6.1.66	Valine--pyruvate aminotransferase
531	1248	1947	413	464	2090	319	252	341	534	449	452	3449	1253	398	376	347	330	KFPKENJG_00174	CDS	malS	3.2.1.1	Periplasmic alpha-amylase
14494	10754	11653	830	1188	1477	3815	4159	4907	8917	7508	9354	1074	3244	1459	5367	4729	4626	KFPKENJG_00175	CDS			hypothetical protein
2807	3414	3535	607	1206	2232	552	492	636	4527	2747	3764	1974	1661	1440	789	682	760	KFPKENJG_00176	CDS	xylR		Xylose operon regulatory protein
411	685	1214	290	294	1374	250	153	215	379	283	310	2127	942	226	175	233	211	KFPKENJG_00177	CDS	xylH_1		Xylose transport system permease protein XylH
514	680	1127	278	238	1154	106	64	104	885	763	839	1875	656	246	69	141	119	KFPKENJG_00178	CDS	xylG_1	7.5.2.10	Xylose import ATP-binding protein XylG
414	775	1108	274	284	905	47	24	35	1399	1047	1165	1100	843	420	22	29	49	KFPKENJG_00179	CDS	xylF_1		D-xylose-binding periplasmic protein
1071	1955	2030	1003	1278	2261	257	237	306	2061	1477	1666	2128	1923	1454	268	319	374	KFPKENJG_00180	CDS	xylA_1	5.3.1.5	Xylose isomerase
1674	1920	2646	548	746	1945	514	440	567	2953	2793	3032	2752	1577	718	546	545	663	KFPKENJG_00181	CDS	xylB_1	2.7.1.17	Xylulose kinase
89	142	258	44	46	251	98	72	78	37	44	67	512	167	43	63	101	80	KFPKENJG_00182	CDS	yiaB		Inner membrane protein YiaB
106	141	182	36	45	201	66	63	47	50	47	73	287	100	50	65	62	84	KFPKENJG_00183	CDS	yiaA		Inner membrane protein YiaA
766	987	1272	199	293	835	414	281	326	733	579	662	1070	656	332	335	374	362	KFPKENJG_00184	CDS	wecH	2.3.1.-	O-acetyltransferase WecH
793	1206	985	374	548	913	137	120	133	709	448	521	588	794	590	273	238	282	KFPKENJG_00185	CDS			hypothetical protein
6230	5106	5596	202	351	854	16869	14389	15751	3775	3088	3876	1267	1286	709	14401	14241	12866	KFPKENJG_00186	CDS	glyQ	6.1.1.14	Glycine--tRNA ligase alpha subunit
13218	10847	14214	458	629	1970	41249	34605	37696	5415	4269	4869	2980	2490	1487	35170	36145	32378	KFPKENJG_00187	CDS	glyS	6.1.1.14	Glycine--tRNA ligase beta subunit
252	207	356	69	33	219	314	291	275	48	46	63	226	139	70	331	209	236	KFPKENJG_00188	CDS			hypothetical protein
4489	3448	5637	412	494	1856	7288	8734	7455	1313	1189	1427	2875	1261	575	9549	9233	7188	KFPKENJG_00189	CDS	ettA_1		Energy-dependent translational throttle protein EttA
31024	18775	20010	1114	2383	2148	67518	77176	63786	12224	9689	15232	1643	4931	3594	105346	89383	70718	KFPKENJG_00190	CDS	cspA		Cold shock protein CspA
3140	2678	2622	377	403	511	611	491	535	3596	2410	3600	433	2377	576	928	747	793	KFPKENJG_00191	CDS			hypothetical protein
403	825	1336	297	289	1459	297	304	395	373	285	316	2315	733	268	371	358	290	KFPKENJG_00192	CDS	pcaK_2		4-hydroxybenzoate transporter PcaK
2533	2496	3021	264	381	986	5490	4861	5837	1805	1423	1601	1351	1554	590	6177	5587	5458	KFPKENJG_00193	CDS			hypothetical protein
2418	1848	2700	309	411	1089	1104	1045	1170	2313	1836	2258	1383	1859	508	1149	1347	1317	KFPKENJG_00194	CDS	ghrB	1.1.1.79	Glyoxylate/hydroxypyruvate reductase B
1351	1719	2102	847	1023	2145	460	367	378	3813	3021	3635	1984	2675	1111	468	355	412	KFPKENJG_00195	CDS	ttuB_1		Putative tartrate transporter
434	600	902	976	866	1691	68	51	77	1004	690	735	1395	1840	857	78	65	78	KFPKENJG_00196	CDS	kdgK_1	2.7.1.45	2-dehydro-3-deoxygluconokinase
911	1586	1508	834	675	1610	142	114	146	1587	1118	1436	1349	2170	560	136	144	147	KFPKENJG_00197	CDS			hypothetical protein
712	933	1387	192	242	1018	877	747	926	928	576	895	1677	691	211	838	853	771	KFPKENJG_00198	CDS	kdgR_1		HTH-type transcriptional regulator KdgR
802	989	1266	144	142	816	1596	2845	3872	373	335	402	1327	480	222	3181	2906	2685	KFPKENJG_00199	CDS	yiaD		putative lipoprotein YiaD
2249	2306	3356	511	500	2288	2931	2379	2993	1606	1193	1332	3594	1969	538	2690	2887	2856	KFPKENJG_00200	CDS	bisC	1.-.-.-	Biotin sulfoxide reductase
321	392	619	393	222	322	194	177	210	379	241	338	408	1674	233	232	193	231	KFPKENJG_00201	CDS	yiaC	2.3.1.-	Peptidyl-lysine N-acetyltransferase YiaC
931	1126	1401	144	179	517	340	330	447	1008	590	874	735	928	242	358	442	439	KFPKENJG_00202	CDS	tag	3.2.2.20	DNA-3-methyladenine glycosylase 1
581	940	957	513	564	1091	152	138	196	874	555	793	1263	1617	764	183	152	173	KFPKENJG_00203	CDS			hypothetical protein
354	818	1236	527	564	1580	6496	23698	44348	377	281	299	2315	1131	583	26345	27698	33298	KFPKENJG_00204	CDS	yhjX		putative MFS-type transporter YhjX
4023	2537	3705	345	415	1622	1799	5857	7676	2219	1856	2855	2210	1119	554	5197	5910	5907	KFPKENJG_00205	CDS	eptB	2.7.8.42	Kdo(2)-lipid A phosphoethanolamine 7''-transferase
498	857	1425	260	316	1302	310	566	634	362	306	366	2112	860	319	695	622	601	KFPKENJG_00206	CDS			hypothetical protein
59	119	126	24	22	100	0	2	3	48	35	34	92	84	17	15	6	6	KFPKENJG_00207	tRNA			tRNA-Pro
16996	16838	18102	469	513	1667	1796	1669	1985	14775	8791	13871	2158	3223	883	1706	1783	1853	KFPKENJG_00208	CDS	dppA_1		Periplasmic dipeptide transport protein
1537	1069	1671	134	132	833	204	290	334	1099	735	963	1194	468	137	293	316	342	KFPKENJG_00209	CDS	dppB_1		Dipeptide transport system permease protein DppB
1036	966	1369	182	154	914	270	262	293	620	465	489	1529	570	120	337	386	340	KFPKENJG_00210	CDS	dppC		Dipeptide transport system permease protein DppC
1007	1222	1588	161	125	713	321	294	303	451	419	436	1148	425	146	274	387	329	KFPKENJG_00211	CDS	dppD_1		Dipeptide transport ATP-binding protein DppD
1124	1636	1732	450	1172	1936	487	389	410	1110	695	798	1830	804	1276	422	436	408	KFPKENJG_00212	CDS	oppF_1		Oligopeptide transport ATP-binding protein OppF
1245	1491	1620	603	543	893	383	369	430	1025	654	948	998	1892	656	356	305	330	KFPKENJG_00213	CDS			hypothetical protein
450	522	720	177	204	602	199	182	194	371	219	335	868	722	192	151	209	195	KFPKENJG_00214	CDS	bcsQ_1		Cellulose biosynthesis protein BcsQ
2099	2491	3082	586	871	2216	1013	828	929	1249	856	1041	3066	1798	1108	762	731	740	KFPKENJG_00215	CDS	acsAB_1		Cellulose synthase 1
1966	2750	4037	452	450	2419	1441	1118	1189	619	455	514	3958	1824	413	1288	1183	925	KFPKENJG_00216	CDS	bcsB_1		Cyclic di-GMP-binding protein
2217	3414	4960	774	737	3979	1912	1452	1516	994	790	789	6856	2628	642	1509	1376	1243	KFPKENJG_00217	CDS	bepA_1	3.4.-.-	Beta-barrel assembly-enhancing protease
133	217	296	127	99	421	120	110	115	115	96	136	635	315	117	135	100	99	KFPKENJG_00218	CDS			hypothetical protein
991	1233	1654	352	359	1090	685	584	594	726	530	719	1323	1027	371	654	688	675	KFPKENJG_00219	CDS		3.2.1.4	Endoglucanase
833	1080	1671	427	443	1653	318	320	334	435	279	363	2382	1911	466	284	408	431	KFPKENJG_00220	CDS	bcsG		Cellulose biosynthesis protein BcsG
26	40	51	25	25	39	25	9	5	22	20	21	56	111	33	8	9	11	KFPKENJG_00221	CDS			hypothetical protein
2341	2645	3141	1044	1545	2705	480	303	529	2236	1340	1841	2650	3690	1681	384	415	528	KFPKENJG_00222	CDS	bcsE		Cyclic di-GMP binding protein BcsE
500	901	617	2014	2149	2259	50	38	74	745	451	537	678	1593	2181	69	69	87	KFPKENJG_00223	CDS	yhjR		Protein YhjR
922	1141	1244	1389	1519	1769	142	132	218	1191	792	897	1392	2122	1657	120	175	205	KFPKENJG_00224	CDS	bcsQ_2		Cellulose biosynthesis protein BcsQ
1876	2239	3342	953	854	2798	623	598	695	1451	987	1162	4382	3893	858	665	713	809	KFPKENJG_00225	CDS	bcsA	2.4.1.12	Cellulose synthase catalytic subunit [UDP-forming]
1954	2268	3131	887	617	2342	870	733	762	931	746	816	3379	3925	663	899	994	1069	KFPKENJG_00226	CDS	bcsB_2		Cyclic di-GMP-binding protein
494	746	1180	243	180	968	193	218	274	262	217	197	1584	1225	183	313	315	235	KFPKENJG_00227	CDS	bcsZ	3.2.1.4	Endoglucanase
1826	2773	4119	879	883	4139	933	911	1018	1381	1086	1105	6654	3382	789	1163	1002	1060	KFPKENJG_00228	CDS	bcsC		Cellulose synthase operon protein C
2161	2378	3061	815	1153	2710	2557	2167	2504	1479	1205	1472	3072	1861	1064	2733	2542	2464	KFPKENJG_00229	CDS	pdeK	3.1.4.52	putative cyclic di-GMP phosphodiesterase PdeK
2787	2700	3061	774	1059	2466	407	344	401	2768	1666	2363	2178	2301	1414	422	398	329	KFPKENJG_00230	CDS	dctA_1		Aerobic C4-dicarboxylate transport protein
3921	3436	4075	413	516	1463	2996	3448	5196	3595	3307	3908	2140	1526	800	2995	2799	3137	KFPKENJG_00231	CDS	yhjJ		Protein YhjJ
1373	1508	2075	501	484	1250	1492	1876	3009	1320	962	1121	1752	2251	668	2100	2182	2730	KFPKENJG_00232	CDS	kdgK_2	2.7.1.45	2-dehydro-3-deoxygluconokinase
1347	1778	2374	755	645	2452	244	165	224	1364	929	1114	3543	3215	824	171	225	234	KFPKENJG_00233	CDS			hypothetical protein
1873	2155	2562	301	290	1348	513	441	501	1292	973	1230	2174	1005	250	514	551	639	KFPKENJG_00234	CDS	yhjE		Inner membrane metabolite transport protein YhjE
1820	1767	2185	507	571	1499	1733	1703	2056	1668	1255	1622	1986	1872	555	1956	1876	1797	KFPKENJG_00235	CDS	yhjD		Inner membrane protein YhjD
978	1030	1394	234	320	980	626	474	553	1252	1056	1349	1313	604	377	601	538	561	KFPKENJG_00236	CDS	dmlR_2		HTH-type transcriptional regulator DmlR
310	412	767	119	115	720	187	165	265	358	266	293	1079	390	149	228	213	250	KFPKENJG_00237	CDS	fabG_1	1.1.1.100	3-oxoacyl-[acyl-carrier-protein] reductase FabG
882	957	1265	250	191	592	454	311	487	817	622	856	1005	639	245	499	578	645	KFPKENJG_00238	CDS			hypothetical protein
2252	1896	2611	1346	1370	2487	1003	973	1225	2405	1791	2294	2855	2369	1311	1386	1411	1487	KFPKENJG_00239	CDS	treF	3.2.1.28	Cytoplasmic trehalase
1377	1488	2258	315	326	1542	1242	1155	1305	1366	1062	1396	2347	1287	339	1460	1427	1481	KFPKENJG_00240	CDS			hypothetical protein
227	352	527	100	96	495	357	389	429	259	235	264	882	373	102	400	376	369	KFPKENJG_00241	CDS	gstB_1	2.5.1.18	Glutathione S-transferase GstB
4729	3703	5129	491	919	2055	7926	6699	7575	2753	2137	2576	2212	2045	1171	7503	7336	6870	KFPKENJG_00242	CDS	gor	1.8.1.7	Glutathione reductase
2197	2132	2627	337	858	1542	3913	3394	3536	1674	1282	1536	1216	1230	937	3770	3625	3459	KFPKENJG_00243	CDS	rlmJ	2.1.1.266	Ribosomal RNA large subunit methyltransferase J
140	573	1093	333	259	1450	151	89	127	229	183	173	2514	706	237	115	115	174	KFPKENJG_00244	CDS			hypothetical protein
14930	8796	11666	2493	4368	6474	11341	7806	10134	14783	12166	14957	3786	4670	4251	10857	12319	15080	KFPKENJG_00245	CDS	prlC	3.4.24.70	Oligopeptidase A
1025	1120	1314	470	852	1664	1694	1417	1839	1221	963	919	1404	1067	698	1755	1925	2187	KFPKENJG_00246	CDS	rsmJ	2.1.1.242	Ribosomal RNA small subunit methyltransferase J
3170	4246	3839	1176	1660	3496	2137	2002	2246	4853	3720	4287	2371	4193	1381	1732	1740	1714	KFPKENJG_00247	CDS	dtpB		Dipeptide and tripeptide permease B
22685	36787	24772	75892	107588	148879	4965	5886	7525	47394	29290	41461	19396	54216	92431	7126	6633	7930	KFPKENJG_00248	CDS	uspA		Universal stress protein A
588	686	652	1283	1069	1265	283	297	392	912	595	659	649	1326	723	405	307	287	KFPKENJG_00249	CDS	uspB		Universal stress protein B
10924	9413	10710	1702	1931	2522	13479	16316	19179	5923	4336	5351	2193	3388	2233	18167	16706	15529	KFPKENJG_00250	CDS	pitA		Low-affinity inorganic phosphate transporter 1
1654	1285	2225	309	426	1370	2017	1787	2002	1316	1061	1258	1961	1478	380	2235	1986	1901	KFPKENJG_00251	CDS			hypothetical protein
3758	2212	3325	156	170	738	963	1127	1342	1724	1376	1814	1099	496	176	1274	1221	1053	KFPKENJG_00252	CDS			Magnesium transporter MgtE
78	167	284	49	73	331	281	393	459	72	56	57	420	180	83	378	476	442	KFPKENJG_00253	CDS	nikR		Nickel-responsive regulator
124	272	487	109	82	597	463	1016	1124	76	47	93	1114	334	133	867	935	940	KFPKENJG_00254	CDS	nikE_1	7.2.2.11	Nickel import ATP-binding protein NikE
161	338	536	150	108	602	733	1585	1811	93	70	77	1064	421	131	1384	1595	1489	KFPKENJG_00255	CDS	nikD	7.2.2.11	Nickel import ATP-binding protein NikD
130	234	484	138	131	760	549	1091	1367	56	67	56	1327	480	126	935	1142	1125	KFPKENJG_00256	CDS	nikC		Nickel transport system permease protein NikC
184	329	611	121	163	716	988	1305	1538	115	102	97	1235	425	110	1153	1376	1339	KFPKENJG_00257	CDS	nikB		Nickel transport system permease protein NikB
404	887	1398	392	607	1820	3611	3654	3877	304	282	279	2519	1241	721	3187	3102	3047	KFPKENJG_00258	CDS	nikA		Nickel-binding periplasmic protein
586	761	1152	296	301	1192	525	407	591	620	531	544	1928	775	295	519	458	525	KFPKENJG_00259	CDS	allS		HTH-type transcriptional activator AllS
406	599	704	347	517	833	128	128	138	475	305	425	1114	685	799	180	186	253	KFPKENJG_00260	CDS	padC	4.1.1.102	Phenolic acid decarboxylase PadC
7211	4560	6273	379	461	1452	2339	2749	2935	5664	4498	6515	2160	1114	535	2433	2706	2235	KFPKENJG_00261	CDS	arnB	2.6.1.87	UDP-4-amino-4-deoxy-L-arabinose--oxoglutarate aminotransferase
801	742	1128	157	159	696	1151	1626	1506	990	721	910	1156	369	187	1404	1542	1167	KFPKENJG_00262	CDS	arnC	2.4.2.53	Undecaprenyl-phosphate 4-deoxy-4-formamido-L-arabinose transferase
1578	1840	2802	405	442	1559	3405	4052	4128	893	946	1041	2391	960	583	3914	4152	3131	KFPKENJG_00263	CDS	arnA		Bifunctional polymyxin resistance protein ArnA
315	455	889	182	153	810	784	958	959	148	163	184	1347	565	117	943	966	736	KFPKENJG_00264	CDS	arnD	3.5.1.-	putative 4-deoxy-4-formamido-L-arabinose-phosphoundecaprenol deformylase ArnD
664	1031	1709	330	288	1487	1371	1488	1495	301	320	393	2495	847	272	1728	1507	1223	KFPKENJG_00265	CDS	arnT	2.4.2.43	Undecaprenyl phosphate-alpha-4-amino-4-deoxy-L-arabinose arabinosyl transferase
63	127	148	49	43	127	150	150	181	57	49	60	176	117	29	132	178	140	KFPKENJG_00266	CDS	arnE		putative 4-amino-4-deoxy-L-arabinose-phosphoundecaprenol flippase subunit ArnE
59	106	140	39	43	154	137	153	183	38	35	33	284	154	60	154	144	134	KFPKENJG_00267	CDS	arnF		putative 4-amino-4-deoxy-L-arabinose-phosphoundecaprenol flippase subunit ArnF
201	392	741	138	161	824	97	89	108	100	54	110	1368	522	102	106	134	97	KFPKENJG_00268	CDS	yhhT_1		Putative transport protein YhhT
1114	1292	1789	268	346	1414	828	583	874	869	690	832	2220	1225	395	1096	895	1054	KFPKENJG_00269	CDS	yhhS_1		putative MFS-type transporter YhhS
5500	5739	5298	1568	3109	4343	5039	4124	5351	6238	4842	5307	1143	3321	2933	6786	5968	6124	KFPKENJG_00270	CDS			hypothetical protein
1738	2477	2815	129	232	784	813	637	738	494	383	400	952	1220	383	521	624	762	KFPKENJG_00271	CDS	yhhQ		Queuosine precursor transporter
836	826	990	82	162	382	924	779	907	591	487	478	591	475	240	865	785	754	KFPKENJG_00272	CDS	tusA		Sulfur carrier protein TusA
5792	3564	4876	512	480	2505	3214	2940	3752	11556	8874	6183	4194	1697	655	3403	3188	3355	KFPKENJG_00273	CDS	zntA	3.6.3.3	Zinc/cadmium/lead-transporting P-type ATPase
1844	2195	2025	614	1168	1761	853	814	1007	3371	2325	2992	1427	1291	1192	1479	1329	1583	KFPKENJG_00274	CDS			hypothetical protein
265	337	394	191	324	493	313	286	329	400	315	324	349	313	211	329	289	304	KFPKENJG_00275	CDS			hypothetical protein
440	328	375	79	217	224	416	366	337	417	272	280	179	185	302	381	341	371	KFPKENJG_00276	CDS			hypothetical protein
1582	1606	2061	479	957	1464	2506	2186	2405	1731	1366	1576	1363	885	1097	2442	2303	2110	KFPKENJG_00277	CDS	rsmD	2.1.1.171	Ribosomal RNA small subunit methyltransferase D
4519	3633	4674	550	755	1893	6008	5737	6339	4275	3507	4333	2394	2179	859	6844	6274	5748	KFPKENJG_00278	CDS	ftsY		Signal recognition particle receptor FtsY
1904	1456	1940	377	411	797	2620	2357	2592	1414	1294	1404	694	969	476	2887	2703	2657	KFPKENJG_00279	CDS	ftsE		Cell division ATP-binding protein FtsE
2398	1872	2713	299	387	1235	4023	3798	4364	1438	1176	1199	1632	1236	453	4848	4180	3986	KFPKENJG_00280	CDS	ftsX		Cell division protein FtsX
46122	29526	32529	3676	11590	11317	10752	12664	14644	63602	48210	64898	7157	11920	22721	14657	13707	12788	KFPKENJG_00281	CDS	rpoH		RNA polymerase sigma factor RpoH
1635	1802	2310	354	385	1579	775	905	1050	1411	1217	1379	2590	1013	548	823	801	753	KFPKENJG_00282	CDS	gabR_1		HTH-type transcriptional regulatory protein GabR
2323	2526	3288	237	303	1372	145	106	116	1674	1033	1169	1969	718	272	114	123	142	KFPKENJG_00283	CDS	puuE	2.6.1.19	4-aminobutyrate aminotransferase PuuE
774	1186	1743	292	355	1366	222	181	174	693	463	590	1895	670	428	183	206	181	KFPKENJG_00284	CDS			hypothetical protein
1481	1671	2064	334	262	1178	825	459	707	1366	1098	1248	1714	892	359	731	780	920	KFPKENJG_00285	CDS	livJ_1		Leu/Ile/Val-binding protein
447	592	825	108	140	516	541	485	549	320	237	343	811	244	172	537	454	489	KFPKENJG_00286	CDS	panM		PanD regulatory factor
1087	1080	1572	219	171	888	574	333	526	900	729	843	1563	508	179	468	525	558	KFPKENJG_00287	CDS	livK		Leucine-specific-binding protein
204	410	718	144	136	649	295	224	279	185	161	163	1175	361	133	225	222	254	KFPKENJG_00288	CDS	livH_1		High-affinity branched-chain amino acid transport system permease protein LivH
269	607	920	189	162	1083	502	413	453	163	125	145	1727	523	151	479	446	511	KFPKENJG_00289	CDS			hypothetical protein
212	322	568	109	100	520	247	178	207	75	49	67	892	335	99	272	253	228	KFPKENJG_00290	CDS	lptB_1	3.6.3.-	Lipopolysaccharide export system ATP-binding protein LptB
421	474	935	121	93	629	321	229	240	220	135	202	1022	380	90	254	305	289	KFPKENJG_00291	CDS	livF_1		High-affinity branched-chain amino acid transport ATP-binding protein LivF
107	168	144	38	74	119	19	18	30	293	253	200	108	63	88	34	22	13	KFPKENJG_00292	CDS			hypothetical protein
1219	1418	1405	555	812	1088	307	199	246	1936	1423	1833	763	1299	982	207	194	229	KFPKENJG_00293	CDS			hypothetical protein
806	1068	1445	319	363	1339	265	194	294	746	603	713	1835	876	423	231	196	198	KFPKENJG_00294	CDS	ugpB_1		sn-glycerol-3-phosphate-binding periplasmic protein UgpB
101	292	531	143	147	716	50	41	37	65	51	47	1083	424	88	52	27	31	KFPKENJG_00295	CDS	ugpA_1		sn-glycerol-3-phosphate transport system permease protein UgpA
125	238	423	74	70	360	61	33	47	51	56	50	567	205	85	47	49	51	KFPKENJG_00296	CDS	lacG_1		Lactose transport system permease protein LacG
269	616	806	218	167	928	188	150	204	234	180	224	1541	614	217	170	148	160	KFPKENJG_00297	CDS	ugpC_1	7.6.2.10	sn-glycerol-3-phosphate import ATP-binding protein UgpC
782	1256	1276	737	1339	1948	605	448	561	1201	836	768	1417	1513	1804	604	593	545	KFPKENJG_00298	CDS	ugpQ	3.1.4.46	Glycerophosphodiester phosphodiesterase, cytoplasmic
1206	2059	1330	1763	2542	3041	403	319	350	2767	1599	1953	834	2417	2536	436	452	476	KFPKENJG_00299	CDS	yhhA		putative protein YhhA
1751	2452	2770	416	529	1895	363	264	308	1344	891	1070	2493	1466	643	390	365	424	KFPKENJG_00300	CDS	ggt	3.4.19.13	Glutathione hydrolase proenzyme
600	798	855	170	311	577	519	354	532	838	536	830	672	364	331	642	659	760	KFPKENJG_00301	CDS	aaaT	2.3.1.-	L-amino acid N-acetyltransferase AaaT
1147	1198	1811	134	145	641	269	76	105	446	301	456	1117	524	163	622	474	361	KFPKENJG_00302	CDS			hypothetical protein
2511	2366	2732	390	653	1634	1613	1495	2104	2206	1628	2077	1434	1809	820	2164	2232	2676	KFPKENJG_00303	CDS	yhhX	1.-.-.-	putative oxidoreductase YhhX
616	634	920	276	264	896	492	460	509	420	336	414	963	686	296	588	638	723	KFPKENJG_00304	CDS	yhhW	1.13.11.24	Quercetin 2,3-dioxygenase
3139	6226	5048	718	1333	1969	2590	2133	2453	7003	4622	5738	1889	2838	1392	2531	2280	2288	KFPKENJG_00305	CDS	gntR_1		HTH-type transcriptional regulator GntR
362	321	544	156	155	481	16569	14010	16998	371	196	324	666	311	148	13367	11352	12213	KFPKENJG_00306	CDS	gntK	2.7.1.12	Thermoresistant gluconokinase
322	584	1073	228	252	1210	20952	21864	29853	268	193	183	1894	782	213	20166	19206	21685	KFPKENJG_00307	CDS	gntU		Low-affinity gluconate transporter
6839	5525	6435	1702	2405	3904	4482	4871	6406	7997	5501	7299	2657	3189	2367	4799	5059	6097	KFPKENJG_00308	CDS	asd_1	1.2.1.11	Aspartate-semialdehyde dehydrogenase
8282	9548	8898	14698	10988	14216	2468	4936	6660	18862	11357	14462	6357	16139	12382	3009	4557	5397	KFPKENJG_00309	CDS	glgB	2.4.1.18	1,4-alpha-glucan branching enzyme GlgB
4821	6231	6052	2945	3729	6329	1450	2623	2767	8428	6265	7308	3779	9958	3760	1841	2319	2508	KFPKENJG_00310	CDS	glgX	3.2.1.196	Glycogen debranching enzyme
21739	17252	18217	5322	7849	11749	1315	1890	2049	36243	26089	37078	3643	19851	9899	1465	1961	2056	KFPKENJG_00311	CDS	glgC	2.7.7.27	Glucose-1-phosphate adenylyltransferase
9379	5886	7767	2081	3114	5434	961	1768	1835	7695	7084	8402	2541	12330	2887	1561	1569	1578	KFPKENJG_00312	CDS	glgA	2.4.1.21	Glycogen synthase
7989	6915	7971	2339	2719	5438	1245	2260	2605	5455	4476	4939	3239	13641	2986	2030	2109	2270	KFPKENJG_00313	CDS	malP_3	2.4.1.1	Maltodextrin phosphorylase
913	1739	1514	1797	2455	2738	261	243	297	1922	1139	1640	1001	1475	2489	353	361	320	KFPKENJG_00314	CDS	higB2		Putative toxin HigB2
191	250	256	296	414	462	71	46	46	437	241	289	286	221	503	89	84	72	KFPKENJG_00315	CDS			hypothetical protein
1052	1227	1891	544	866	1801	1464	581	675	993	597	730	2255	1012	973	1050	788	721	KFPKENJG_00316	CDS	glpD	1.1.5.3	Aerobic glycerol-3-phosphate dehydrogenase
955	993	938	211	271	452	588	302	338	877	573	748	379	445	360	451	342	350	KFPKENJG_00317	CDS	glpE_1	2.8.1.1	Thiosulfate sulfurtransferase GlpE
1648	1575	2232	241	305	887	2096	1553	1909	986	856	973	1128	785	376	1895	1666	1637	KFPKENJG_00318	CDS	glpG	3.4.21.105	Rhomboid protease GlpG
2167	1875	2619	535	785	1281	2398	2020	2583	1399	1201	1317	1273	1454	1282	2354	2277	2122	KFPKENJG_00319	CDS	glpR_1		Glycerol-3-phosphate regulon repressor
9546	11074	10962	11146	9960	17168	6299	6256	8582	14541	10080	11722	6140	38317	10392	11354	7793	8363	KFPKENJG_00320	CDS	malT_1		HTH-type transcriptional regulator MalT
2325	2513	3164	629	653	2249	612	632	819	2033	1579	2069	3243	1938	797	654	808	923	KFPKENJG_00321	CDS	malP_4	2.4.1.1	Maltodextrin phosphorylase
973	1561	2221	454	570	1948	461	451	664	690	625	605	3075	1621	404	474	520	644	KFPKENJG_00322	CDS	malQ	2.4.1.25	4-alpha-glucanotransferase
472	854	1261	279	244	1283	4690	4779	8131	416	283	343	1997	1588	294	4640	4638	6854	KFPKENJG_00323	CDS	gntT		High-affinity gluconate transporter
9191	5109	6518	1881	1137	1394	1717	687	1016	6751	5847	7641	1236	2644	1365	1091	1160	1535	KFPKENJG_00324	CDS	nfuA		Fe/S biogenesis protein NfuA
966	711	981	295	251	833	394	212	333	952	732	978	1128	582	273	297	359	504	KFPKENJG_00325	CDS			hypothetical protein
604	609	1087	253	229	898	906	910	992	449	343	432	1551	574	193	1245	1258	1182	KFPKENJG_00326	CDS	bioH	3.1.1.85	Pimeloyl-[acyl-carrier protein] methyl ester esterase
1220	1038	1105	387	552	668	620	387	496	727	402	459	367	1368	528	2059	2088	1683	KFPKENJG_00327	CDS			hypothetical protein
66	71	114	83	126	175	75	78	43	54	32	57	156	382	62	238	268	266	KFPKENJG_00328	CDS	feoC		putative [Fe-S]-dependent transcriptional repressor
5965	4569	6020	13455	18059	22422	16071	3297	4112	9964	7212	7910	6453	34570	12137	34700	36207	34100	KFPKENJG_00329	CDS	feoB		Fe(2+) transporter FeoB
1203	1420	1192	12084	15032	16309	7307	1958	2663	3138	1661	1868	3318	16519	11547	9759	9577	8460	KFPKENJG_00330	CDS	feoA		Fe(2+) transport protein A
5468	4925	6697	942	1254	3324	10392	10592	12903	3439	2550	3104	4315	2786	1472	11502	12494	12459	KFPKENJG_00331	CDS	yhgF		Protein YhgF
759	711	1038	364	384	738	819	816	966	682	479	658	652	465	568	720	815	900	KFPKENJG_00332	CDS	greB		Transcription elongation factor GreB
2363	2461	2730	849	1427	2194	1649	1371	2129	3441	2513	3265	1312	2094	1507	1659	1640	1657	KFPKENJG_00333	CDS	ompR_1		Transcriptional regulatory protein OmpR
1548	1596	2161	377	492	1456	1617	1403	2034	1404	1202	1347	1790	1481	614	1919	1628	1593	KFPKENJG_00334	CDS	envZ	2.7.13.3	Osmolarity sensor protein EnvZ
13376	19562	18958	3776	3709	7317	920	708	838	17260	10184	14223	3729	24087	6141	805	726	858	KFPKENJG_00335	CDS	pckA_1	4.1.1.49	Phosphoenolpyruvate carboxykinase (ATP)
2615	2038	2941	307	310	1071	5820	3898	4500	1825	1894	2134	1486	839	420	5270	4671	4292	KFPKENJG_00336	CDS	hslO		33 kDa chaperonin
1116	724	1041	83	120	290	1247	886	1007	857	789	905	367	354	136	1085	1175	1051	KFPKENJG_00337	CDS	hslR		Heat shock protein 15
1302	984	1484	193	246	657	1579	1223	1460	967	922	1004	766	662	247	1437	1442	1406	KFPKENJG_00338	CDS	yrfG	3.1.3.5	GMP/IMP nucleotidase YrfG
5614	4895	6269	636	748	2321	4100	3673	4133	3255	2515	3297	3500	2206	1028	4190	4197	4126	KFPKENJG_00339	CDS	igaA		Intracellular growth attenuator protein igaA
2969	2686	2837	194	416	745	1644	1252	1422	3567	2750	3802	783	962	578	1577	1509	1509	KFPKENJG_00340	CDS	nudE	3.6.1.-	ADP compounds hydrolase NudE
5593	5496	7085	614	847	2865	5227	5532	5841	2214	1691	1802	3838	3925	1095	5813	5822	4829	KFPKENJG_00341	CDS	mrcA		Penicillin-binding protein 1A
557	898	1056	482	677	1396	280	230	287	926	645	668	1472	776	716	345	292	344	KFPKENJG_00342	CDS			hypothetical protein
208	244	382	122	231	464	117	84	126	259	241	243	520	264	175	107	123	147	KFPKENJG_00343	CDS			hypothetical protein
220	309	544	136	217	565	143	94	152	226	207	173	796	421	153	149	167	171	KFPKENJG_00344	CDS			hypothetical protein
347	814	1240	410	805	1783	239	212	262	513	287	336	2123	730	1309	216	252	230	KFPKENJG_00345	CDS	pilQ		Type IV pilus biogenesis and competence protein PilQ
4588	3891	4506	222	412	734	5890	5276	6553	2374	2095	2522	709	1130	532	5427	5663	5410	KFPKENJG_00346	CDS	aroK	2.7.1.71	Shikimate kinase 1
6552	5297	6154	340	468	1351	8993	8439	10227	3502	2610	3068	1682	1615	703	8134	8579	8221	KFPKENJG_00347	CDS	aroB	4.2.3.4	3-dehydroquinate synthase
8244	6745	8298	517	776	1689	16780	14854	17550	3602	2645	2898	2243	2984	1342	14180	15403	14628	KFPKENJG_00348	CDS	damX		Cell division protein DamX
3219	3476	4392	123	163	534	6535	6272	6509	1234	917	960	703	611	315	5699	5952	5093	KFPKENJG_00349	CDS	dam_1	2.1.1.72	DNA adenine methylase
1608	1532	1644	206	213	473	2970	2813	2913	1022	849	954	491	506	274	2731	2841	2471	KFPKENJG_00350	CDS	rpe	5.1.3.1	Ribulose-phosphate 3-epimerase
2129	2196	2654	236	298	619	4649	4675	5146	1209	890	1082	858	903	461	4400	4510	4187	KFPKENJG_00351	CDS	gph	3.1.3.18	Phosphoglycolate phosphatase
4078	3718	4833	387	425	895	9592	8885	10226	2074	1504	1924	1008	1300	868	8600	8958	8020	KFPKENJG_00352	CDS	trpS	6.1.1.2	Tryptophan--tRNA ligase
1189	1525	2194	287	360	1529	3011	14776	16129	1196	809	1000	2394	2295	494	11283	17206	17235	KFPKENJG_00353	CDS	cysG_1		Siroheme synthase
141	268	300	169	298	528	3139	11136	14245	424	251	254	453	315	242	8413	11930	14049	KFPKENJG_00354	CDS	nirD	1.7.1.15	Nitrite reductase (NADH) small subunit
347	1101	1791	808	979	2780	40499	92455	117300	598	353	413	3911	1997	817	75947	97383	109245	KFPKENJG_00355	CDS	nasD	1.7.1.4	Nitrite reductase [NAD(P)H]
16	11	21	3	0	20	17	20	11	10	3	7	22	10	6	22	30	30	KFPKENJG_00356	CDS			hypothetical protein
556	590	708	101	105	338	118	120	156	598	461	638	325	268	153	160	165	210	KFPKENJG_00357	CDS	codA_1	3.5.4.1	Cytosine deaminase
518	591	964	189	235	771	249	209	291	434	326	365	1045	457	235	312	365	409	KFPKENJG_00358	CDS	codA_2	3.5.4.1	Cytosine deaminase
509	499	653	66	103	384	1150	1304	1413	185	99	120	459	198	123	1330	1152	911	KFPKENJG_00359	CDS	tsgA_1		Protein TsgA
496	532	683	94	163	440	1233	1453	1338	220	207	223	605	282	159	1394	1224	1002	KFPKENJG_00360	CDS	tsgA_2		Protein TsgA
14984	10076	10205	680	1469	1889	5752	5640	6858	16115	13452	17320	1389	1633	1943	7025	6502	6473	KFPKENJG_00361	CDS	ppiA	5.2.1.8	Peptidyl-prolyl cis-trans isomerase A
110	82	159	29	24	74	47	79	91	133	97	119	99	45	27	62	53	70	KFPKENJG_00362	CDS	yhfG		putative protein YhfG
681	585	850	179	164	654	280	368	380	567	424	510	849	560	220	439	382	304	KFPKENJG_00363	CDS	fic	2.7.7.-	putative protein adenylyltransferase Fic
512	480	796	133	153	545	479	465	493	258	181	210	955	475	145	402	425	412	KFPKENJG_00364	CDS	pabA	2.6.1.85	Aminodeoxychorismate synthase component 2
1632	1010	1526	210	176	1130	639	612	618	1001	1079	915	1560	624	192	595	551	525	KFPKENJG_00365	CDS	argD	2.6.1.11	Acetylornithine/succinyldiaminopimelate aminotransferase
1516	1718	2378	346	378	1658	1615	1860	2274	873	676	830	3039	982	403	1854	1950	2058	KFPKENJG_00366	CDS			hypothetical protein
28879	24947	23530	8180	13481	16343	8615	8678	10404	31943	21085	29441	3702	31626	14278	10905	10745	11695	KFPKENJG_00367	CDS	crp		cAMP-activated global transcriptional regulator CRP
1477	1384	1500	268	546	812	1184	1153	1388	1737	1114	1401	644	2380	790	1579	1456	1572	KFPKENJG_00368	CDS	yhfA		Protein YhfA
2521	2714	2852	474	733	1390	1743	1691	1844	2769	1752	2542	1278	1675	880	2000	1879	1735	KFPKENJG_00369	CDS	cfxP	2.7.1.19	Phosphoribulokinase, plasmid
276	319	303	42	84	195	286	290	330	358	255	354	83	133	96	316	281	245	KFPKENJG_00370	CDS			hypothetical protein
1967	1913	2423	400	445	1116	3121	2926	3130	1556	1187	1496	1571	1096	833	2676	3010	2729	KFPKENJG_00371	CDS			hypothetical protein
5239	4939	6361	876	1058	2415	9411	8626	9639	2375	1985	2169	2921	2188	1093	8189	8425	7935	KFPKENJG_00372	CDS	yheS_1		putative ABC transporter ATP-binding protein YheS
1717	2886	2130	1731	3372	4065	417	228	266	4471	2667	3311	1630	1041	3875	338	353	383	KFPKENJG_00373	CDS	ywrO	1.6.99.-	General stress protein 14
2915	2503	3133	1443	2987	4767	1068	602	743	5510	4532	5284	3154	2270	2273	986	881	950	KFPKENJG_00374	CDS	kefC_1		Glutathione-regulated potassium-efflux system protein KefC
770	421	535	143	335	423	381	252	306	582	593	706	213	354	333	359	345	366	KFPKENJG_00375	CDS			hypothetical protein
10749	8543	9793	530	1163	1584	16257	14730	17513	8709	6989	8977	993	1959	1597	16581	15780	15888	KFPKENJG_00376	CDS			hypothetical protein
404	353	465	66	81	235	521	471	551	258	181	238	251	186	137	470	469	509	KFPKENJG_00377	CDS	slyX		Protein SlyX
10940	8968	9867	416	780	1175	8138	10062	12758	7065	4919	7470	1216	1199	1718	11425	10893	10848	KFPKENJG_00378	CDS	fkpA	5.2.1.8	FKBP-type peptidyl-prolyl cis-trans isomerase FkpA
6095	6184	6307	1159	1978	2366	5216	6165	7251	6166	4417	5856	1325	1700	3015	6210	6707	6708	KFPKENJG_00379	CDS	dauR		Transcriptional regulator DauR
405	297	465	66	147	286	603	667	735	413	345	429	389	169	211	613	740	787	KFPKENJG_00380	CDS	tusD	2.8.1.-	Sulfurtransferase TusD
760	617	920	132	200	400	1241	1482	1740	581	480	613	476	278	256	1509	1669	1692	KFPKENJG_00381	CDS	tusC		Protein TusC
426	389	435	75	87	224	749	869	1088	372	305	351	225	152	144	802	936	955	KFPKENJG_00382	CDS	tusB		Protein TusB
38499	32962	44148	546	1007	1035	93467	68392	68346	13541	10068	12568	976	3271	2691	60993	59163	44287	KFPKENJG_00383	CDS	rpsL		30S ribosomal protein S12
28194	23913	30372	408	799	1011	68334	51567	52411	9448	6741	8485	849	2093	1812	47098	44664	33487	KFPKENJG_00384	CDS	rpsG		30S ribosomal protein S7
103540	85294	107603	2054	3300	3813	348092	264929	268895	35452	27237	31715	3953	10670	7679	249869	241492	186774	KFPKENJG_00385	CDS	fusA_1		Elongation factor G
69062.5	64524.9	75957.2	2509	4485.01	4440.57	342735	265964	283504	21676.9	16845.4	19818.3	5110.57	15105.7	11525.1	261312	268922	231866	KFPKENJG_00386	CDS	tuf1_1		Elongation factor Tu 1
4126	2924	2821	3050	3283	3419	1033	368	503	6568	4379	5424	1028	3744	2078	1333	1308	1139	KFPKENJG_00387	CDS	bfd		Bacterioferritin-associated ferredoxin
4579	3661	3712	1664	2031	2052	544	326	312	4757	3407	4465	856	4760	2128	1066	963	867	KFPKENJG_00388	CDS	bfr	1.16.3.1	Bacterioferritin
1297	931	1421	239	387	520	221	127	181	801	607	715	622	451	627	278	284	251	KFPKENJG_00389	CDS			hypothetical protein
37283	37566	38593	218	483	504	97355	73068	75759	6715	4957	6171	831	860	1281	60425	58793	48257	KFPKENJG_00390	CDS	rpsJ		30S ribosomal protein S10
50932	45128	61568	389	813	836	160986	112077	117777	10242	8409	9593	1264	1244	2225	95955	93875	74114	KFPKENJG_00391	CDS	rplC		50S ribosomal protein L3
30428	26966	40450	293	537	731	113987	73789	78016	6365	5808	6167	1061	822	1541	62660	63398	50012	KFPKENJG_00392	CDS	rplD		50S ribosomal protein L4
14695	12873	19971	102	274	257	52069	36577	36547	3057	2623	3060	351	380	719	30244	29409	23084	KFPKENJG_00393	CDS	rplW		50S ribosomal protein L23
50194	43839	58065	561	1062	1123	197419	131208	134670	11068	9327	10680	1638	1464	3032	112367	111178	87121	KFPKENJG_00394	CDS	rplB		50S ribosomal protein L2
8849	7933	14033	106	242	240	46528	30024	30172	2416	2128	2435	299	343	604	25659	25698	20171	KFPKENJG_00395	CDS	rpsS		30S ribosomal protein S19
11298	10705	18798	247	464	663	64541	44056	43581	3386	3095	3321	627	608	1075	37597	37280	28377	KFPKENJG_00396	CDS	rplV		50S ribosomal protein L22
40061	39053	57883	642	1456	1638	205243	134967	135983	10481	9787	10628	1469	1750	3520	117515	118016	96321	KFPKENJG_00397	CDS	rpsC		30S ribosomal protein S3
11402	10874	15394	268	461	516	75138	50602	53315	3560	3378	3598	563	786	1010	46695	44454	36976	KFPKENJG_00398	CDS	rplP		50S ribosomal protein L16
1821	1870	3634	53	121	107	14062	8965	9678	694	713	836	115	174	278	8297	8299	6681	KFPKENJG_00399	CDS	rpmC		50S ribosomal protein L29
6616	6114	8881	141	313	347	44313	29711	31054	2267	2198	2378	400	497	736	28359	26962	21345	KFPKENJG_00400	CDS	rpsQ		30S ribosomal protein S17
62535	54286	71663	772	1536	1576	166617	111486	106152	22706	18849	22638	1501	4028	3533	101157	95120	63362	KFPKENJG_00401	CDS	rplN		50S ribosomal protein L14
27198	24916	42614	504	1027	1121	78261	54762	48899	10406	7943	10012	745	1602	2115	48120	44015	28849	KFPKENJG_00402	CDS	rplX		50S ribosomal protein L24
41237	34029	48186	589	1025	1212	113763	75514	71360	13961	10615	12250	962	2205	2607	70880	62800	40957	KFPKENJG_00403	CDS	rplE		50S ribosomal protein L5
11480	9416	15290	194	326	343	34573	21737	19711	3968	3159	3325	294	708	704	19275	17816	11344	KFPKENJG_00404	CDS	rpsN		30S ribosomal protein S14
39394	34737	48997	422	645	857	113362	73644	67674	11489	8571	10073	768	1755	1946	66922	60255	36590	KFPKENJG_00405	CDS	rpsH		30S ribosomal protein S8
31080	26369	41548	437	812	881	109900	69656	64279	9709	8025	8259	843	1668	1889	65758	57952	34359	KFPKENJG_00406	CDS	rplF		50S ribosomal protein L6
18636	17928	26192	249	565	560	70333	45598	41202	5606	4311	5057	517	1122	1171	41819	36046	21083	KFPKENJG_00407	CDS	rplR		50S ribosomal protein L18
21307	20524	26421	359	679	743	88441	59664	56486	6111	5508	5951	893	1624	1468	57331	47481	29624	KFPKENJG_00408	CDS	rpsE		30S ribosomal protein S5
2237	2192	2839	60	103	102	11608	8104	7576	724	725	830	105	238	180	7803	6243	4042	KFPKENJG_00409	CDS	rpmD		50S ribosomal protein L30
17189	16571	23377	260	521	649	74021	50503	50494	4359	4419	4324	737	1462	1214	50594	41641	27864	KFPKENJG_00410	CDS	rplO		50S ribosomal protein L15
101119	99543	127559	2306	3598	4341	370199	248639	248743	27471	24398	27844	3705	17571	7455	249838	214316	147337	KFPKENJG_00411	CDS	secY		Protein translocase subunit SecY
85913	75482	87381	1067	1811	1993	164757	114473	116010	27204	21039	28383	1774	9918	4344	105687	99300	77795	KFPKENJG_00412	CDS	rpsM		30S ribosomal protein S13
81793	70380	93497	859	1727	1789	207635	141151	143464	23431	18302	21886	1868	9611	4367	133214	125594	96620	KFPKENJG_00413	CDS	rpsD		30S ribosomal protein S4
98825	88138	133006	1016	1735	1937	282718	189402	193169	27281	21380	24606	2333	11307	4711	179462	167070	129003	KFPKENJG_00414	CDS	rpoA	2.7.7.6	DNA-directed RNA polymerase subunit alpha
5788	5204	7144	107	172	312	26833	17747	19023	2136	1920	1811	522	1220	409	17403	15476	11933	KFPKENJG_00415	CDS	rplQ		50S ribosomal protein L17
1782	1450	1531	255	363	534	651	625	669	2306	1762	2288	405	475	410	736	749	614	KFPKENJG_00416	CDS			hypothetical protein
1786	1022	1417	234	324	502	578	502	431	1894	1465	2016	332	541	510	575	540	438	KFPKENJG_00417	CDS	zntR		HTH-type transcriptional regulator ZntR
298	279	281	40	66	87	176	150	94	369	268	373	100	102	130	160	124	106	KFPKENJG_00418	CDS			hypothetical protein
1202	1182	1121	226	253	527	1670	1030	1220	885	589	709	609	1128	279	1325	1095	1199	KFPKENJG_00419	CDS	mscL		Large-conductance mechanosensitive channel
4507	3407	4707	318	405	1058	5851	5428	5679	1792	1328	1732	1453	1334	540	6077	6139	4971	KFPKENJG_00420	CDS	trkA		Trk system potassium uptake protein TrkA
4751	3688	4484	220	363	1004	6135	5963	5403	2042	1444	1807	1279	642	505	6514	6290	5217	KFPKENJG_00421	CDS	rsmB	2.1.1.176	Ribosomal RNA small subunit methyltransferase B
5526	4547	5498	821	1489	2042	7298	6203	6086	4895	3583	4499	1440	2142	2273	7059	6883	5753	KFPKENJG_00422	CDS	fmt	2.1.2.9	Methionyl-tRNA formyltransferase
7816	9028	7360	7174	11427	13046	7256	6207	6146	10402	6759	8134	2991	7315	10234	6956	6589	5959	KFPKENJG_00423	CDS	def	3.5.1.88	Peptide deformylase
973	1344	1480	901	1531	2533	800	670	783	1387	1149	1305	1802	1223	1350	929	904	956	KFPKENJG_00424	CDS			hypothetical protein
4095	5576	4750	4301	10120	12744	1804	1710	1984	7717	5089	5922	2071	3855	7360	2505	2260	2301	KFPKENJG_00425	CDS	smg		Protein Smg
1651	1631	1732	1213	3906	4399	2029	1931	2260	1795	1351	1550	1278	2587	3962	2561	2230	2437	KFPKENJG_00426	CDS	topA_1	5.6.2.1	DNA topoisomerase 1
2644	1903	2382	532	1323	1576	3287	3384	3796	1666	1363	1529	814	2833	1729	3790	3787	3629	KFPKENJG_00427	CDS	tsaC	2.7.7.87	Threonylcarbamoyl-AMP synthase
1730	1243	1759	235	387	791	2109	2258	2396	1137	881	1122	677	1846	476	2721	2682	2618	KFPKENJG_00428	CDS	aroE_1	1.1.1.25	Shikimate dehydrogenase (NADP(+))
135	135	193	18	62	63	187	159	172	194	161	191	49	149	44	194	215	189	KFPKENJG_00429	CDS			hypothetical protein
1499	1736	1442	233	569	748	695	577	746	2490	1562	2256	515	603	861	752	773	824	KFPKENJG_00430	CDS	yrdA_1		Protein YrdA
103337	112413	71603.6	160783	212049	153559	55170.3	41186.8	53942.5	95606	111649	135793	229743	158123	216714	40112.5	34109.2	43432.9	KFPKENJG_00431	rRNA			16S ribosomal RNA
446682	518138	304203	655233	792392	645218	207607	151399	218394	387959	472072	574257	981419	743477	848609	140222	125823	178420	KFPKENJG_00432	rRNA			23S ribosomal RNA
7.75	38.6148	74.368	39.5	47.75	150.25	18.2418	10.875	21.25	6.375	9.875	5.125	155.344	60.625	46.5	26	8.625	21.1178	KFPKENJG_00433	rRNA			5S ribosomal RNA
442.5	379	502	13	25.5	27.5	1079.5	998	1078	370.5	341.5	345	24	33	37	1096.5	888	813.5	KFPKENJG_00434	tRNA			tRNA-Thr
1	27.0817	35.0558	40	44	125	10.0658	1	13	8	14	6	109.246	52	64	14	6	10.0573	KFPKENJG_00435	rRNA			5S ribosomal RNA
368	352	508	63	117	386	820	807	806	202	102	129	439	234	160	695	675	423	KFPKENJG_00436	CDS			hypothetical protein
1318	2152	2940	1512	1805	3400	1239	1139	1221	1590	1010	1131	3362	2211	1476	1189	1034	993	KFPKENJG_00437	CDS	acrF_1		Multidrug export protein AcrF
160	447	750	183	174	869	151	136	184	150	121	106	1419	385	172	112	123	129	KFPKENJG_00438	CDS	acrE		Multidrug export protein AcrE
136	254	429	106	150	422	65	56	69	147	72	133	627	207	165	63	52	49	KFPKENJG_00439	CDS	acrR_1		HTH-type transcriptional regulator AcrR
2265	1892	3055	53	133	222	4619	3509	3460	502	392	462	218	161	236	2998	2637	2096	KFPKENJG_00440	CDS	fis		DNA-binding protein Fis
10944	10095	14354	166	293	635	21204	17364	17957	1917	1480	1824	788	568	389	15083	14014	10937	KFPKENJG_00441	CDS	dusB	1.3.1.-	tRNA-dihydrouridine synthase B
1087	1185	1608	244	336	906	3210	2617	2832	632	543	538	1074	696	523	2953	2622	2316	KFPKENJG_00442	CDS	prmA	2.1.1.-	Ribosomal protein L11 methyltransferase
1332	1382	2070	243	228	1065	2779	2844	3068	625	489	631	1932	740	232	2827	2743	2278	KFPKENJG_00443	CDS	panF		Sodium/pantothenate symporter
132	115	125	47	41	155	242	282	306	69	76	72	195	100	27	308	271	200	KFPKENJG_00444	CDS	yhdT		putative membrane protein YhdT
14045	12904	15572	405	558	1350	41007	34859	37965	4363	3249	3538	1993	1491	1426	34128	34171	29681	KFPKENJG_00445	CDS	accC	6.3.4.14	Biotin carboxylase
2054	1947	2513	77	80	315	5952	5300	5855	860	602	715	437	407	218	4964	5061	4575	KFPKENJG_00446	CDS	accB		Biotin carboxyl carrier protein of acetyl-CoA carboxylase
8624	8616	8591	116	177	330	12695	13005	13585	2830	1962	2568	471	517	345	12603	12422	10882	KFPKENJG_00447	CDS	aroQ	4.2.1.10	3-dehydroquinate dehydratase
1793	1371	1648	143	156	503	542	1021	1178	1190	979	1241	695	469	303	1026	765	676	KFPKENJG_00448	CDS	msrQ		Protein-methionine-sulfoxide reductase heme-binding subunit MsrQ
398	624	913	247	312	941	265	195	271	400	267	317	1546	676	289	278	220	272	KFPKENJG_00449	CDS	msrP	1.8.5.-	Protein-methionine-sulfoxide reductase catalytic subunit MsrP
3047	3606	4551	428	571	1857	2949	2971	4056	1434	1079	1300	2579	1141	877	2892	2825	2744	KFPKENJG_00450	CDS	csrD		RNase E specificity factor CsrD
17363	14545	17377	356	661	1586	16816	17337	20538	7559	5380	7455	2075	1700	1337	16603	16702	15042	KFPKENJG_00451	CDS	mreB		Cell shape-determining protein MreB
4414	3199	4599	154	141	670	5477	5673	6515	1541	1133	1363	1059	475	271	5887	5815	4952	KFPKENJG_00452	CDS	mreC		Cell shape-determining protein MreC
1558	1389	1484	73	90	275	1936	2411	2504	509	364	362	487	267	97	2274	2278	1878	KFPKENJG_00453	CDS	mreD		Rod shape-determining protein MreD
1450	1672	2173	250	406	877	1696	1855	1902	971	603	805	642	800	518	1977	1779	1516	KFPKENJG_00454	CDS	yhdE	3.6.1.9	dTTP/UTP pyrophosphatase
4387	4067	5341	345	609	1470	4502	4754	5217	2867	2335	2847	1309	1884	979	5516	4914	4297	KFPKENJG_00455	CDS	rng	3.1.26.-	Ribonuclease G
2969	3437	5291	784	836	3221	5089	5664	6635	1468	1247	1584	5117	2646	914	6929	6433	5995	KFPKENJG_00456	CDS			hypothetical protein
4376	4867	5150	2505	5950	8202	4918	4893	5898	6166	4352	5141	3516	3447	5654	6044	6140	5869	KFPKENJG_00457	CDS	tldD	3.4.-.-	Metalloprotease TldD
1216	1565	1634	1269	1742	2386	946	865	988	1415	1012	1219	1533	1636	1972	1064	962	1005	KFPKENJG_00458	CDS	dmlR_3		HTH-type transcriptional regulator DmlR
728	775	732	2196	4883	3662	448	406	510	1546	1215	1130	2383	519	9012	511	531	505	KFPKENJG_00459	CDS	aaeX		Protein AaeX
1404	1203	1561	1249	3144	3152	743	701	726	4006	3451	3478	2187	853	3878	879	968	870	KFPKENJG_00460	CDS	aaeA_1		p-hydroxybenzoic acid efflux pump subunit AaeA
1659	1561	2190	481	753	2012	1304	1161	1167	1491	1592	1542	2636	1256	804	1664	1410	1208	KFPKENJG_00461	CDS	aaeB_1		p-hydroxybenzoic acid efflux pump subunit AaeB
187	231	191	99	59	200	51	33	48	173	135	204	143	388	118	49	88	40	KFPKENJG_00462	CDS	yhcO		putative protein YhcO
1945	1007	1155	2333	3474	2662	1178	799	889	3532	2840	3046	1371	1173	3752	1016	1084	1086	KFPKENJG_00463	CDS			hypothetical protein
3454	1757	1715	4009	5812	4734	2091	1348	1790	5523	4344	4900	2261	1281	6090	1728	1834	2139	KFPKENJG_00464	CDS			hypothetical protein
2196	1500	2039	220	325	721	2375	2415	2635	1646	1458	1689	866	564	406	2228	2174	2011	KFPKENJG_00465	CDS	argR		Arginine repressor
9400	10888	9184	4181	3945	5588	2435	2044	2621	10423	6653	8511	2566	11873	4282	2370	2242	2377	KFPKENJG_00466	CDS	mdh_1	1.1.1.37	Malate dehydrogenase
424	527	708	157	190	450	496	485	449	371	306	323	621	302	246	466	423	408	KFPKENJG_00467	CDS			hypothetical protein
1261	1383	1090	318	690	1079	1148	961	1287	1177	751	963	786	512	965	1122	1029	1085	KFPKENJG_00468	CDS			hypothetical protein
399	677	959	200	267	1092	95	40	58	680	406	435	1642	526	316	69	89	66	KFPKENJG_00469	CDS	sdcS		Sodium-dependent dicarboxylate transporter SdcS
358	259	561	113	100	515	115	112	115	178	139	227	706	280	112	115	91	90	KFPKENJG_00470	CDS	ttdA	4.2.1.32	L(+)-tartrate dehydratase subunit alpha
98	195	290	81	100	360	61	47	47	95	31	87	423	165	141	37	44	47	KFPKENJG_00471	CDS	ttdB	4.2.1.32	L(+)-tartrate dehydratase subunit beta
19.7333	52.0625	86.8571	40.3205	47.8824	215.816	8.47059	18.36	8.57143	25.4375	11.4286	18	351.677	221.046	28.7576	10	9.47368	9.23077	KFPKENJG_00472	CDS	oadG_1	7.2.4.2	Oxaloacetate decarboxylase gamma chain
121.014	428.136	994.916	323.729	211.544	1659.07	117.194	97.279	121.163	104.396	72.6886	77.51	2730.58	850.81	135.639	117.729	109.083	103.201	KFPKENJG_00473	CDS	oadA_1	7.2.4.2	Oxaloacetate decarboxylase alpha chain
45	330.192	845.146	234.835	148.909	1320.55	68.3571	64.5565	57.0467	31.4286	29.3023	29.9886	2365.98	769.391	163.647	86	31.7815	41	KFPKENJG_00474	CDS	oadB_1	7.2.4.2	Oxaloacetate decarboxylase beta chain
85	152	355	103	47	505	94	83	104	40	55	31	774	255	51	130	85	110	KFPKENJG_00475	CDS	citG_1	2.4.2.52	2-(5''-triphosphoribosyl)-3'-dephosphocoenzyme-A synthase
2347	2160	2674	701	520	1164	2210	2093	2554	2178	1626	2015	1615	3069	723	2677	2582	2662	KFPKENJG_00476	CDS	degS	3.4.21.107	Serine endoprotease DegS
6835	5782	6568	975	1470	2333	3636	3186	3938	11247	7513	10193	2367	3938	2161	5217	5065	5590	KFPKENJG_00477	CDS	degQ	3.4.21.107	Periplasmic pH-dependent serine endoprotease DegQ
3038	2505	2539	890	1054	1535	3315	2645	3507	4302	3309	4275	1040	1684	922	3776	3548	3750	KFPKENJG_00478	CDS	yhcB		Inner membrane protein YhcB
3837	3542	3921	389	486	1367	3357	2938	3612	2124	1651	2133	1965	1351	595	4127	3987	4137	KFPKENJG_00479	CDS	zapE_1		Cell division protein ZapE
70666	57593	61260	992	2096	2226	123552	97805	101225	23918	18793	25541	1805	4527	3652	99495	86135	70342	KFPKENJG_00480	CDS	rplM		50S ribosomal protein L13
4515	3279	4345	132	249	430	12556	9460	10010	1895	1523	1900	459	462	402	9847	8315	7157	KFPKENJG_00481	CDS	rpsI		30S ribosomal protein S9
9045	7282	7916	881	1498	2280	8707	8522	9792	5479	4359	5808	1106	4888	2153	8851	8715	7848	KFPKENJG_00482	CDS	sspA		Stringent starvation protein A
3386	2319	3370	253	357	704	4237	4289	4921	1691	1559	1670	788	2367	394	4326	4281	3986	KFPKENJG_00483	CDS	sspB		Stringent starvation protein B
422	559	831	175	165	604	341	399	441	237	175	203	1057	2550	185	496	399	355	KFPKENJG_00484	CDS	nanE	5.1.3.9	Putative N-acetylmannosamine-6-phosphate 2-epimerase
1881	2061	3051	495	548	1503	3625	2851	2971	986	777	831	2117	2279	776	2594	2636	2426	KFPKENJG_00485	CDS	gltD	1.4.1.13	Glutamate synthase [NADPH] small chain
9748	8997	10997	1013	1296	4499	11989	11941	13595	5137	3821	4801	6667	2868	1678	10304	11403	11159	KFPKENJG_00486	CDS	gltB	1.4.1.13	Glutamate synthase [NADPH] large chain
185	538	735	195	196	870	788	1089	1292	282	189	171	1398	449	223	547	628	559	KFPKENJG_00487	CDS			hypothetical protein
229	553	923	347	439	1207	147	166	192	553	419	448	1829	1035	807	79	90	82	KFPKENJG_00488	CDS	exuT_1		Hexuronate transporter
431	1053	1140	850	1121	1857	156	93	100	1447	898	1003	1807	1070	1624	119	124	122	KFPKENJG_00489	CDS	rspB	1.1.1.-	Starvation-sensing protein RspB
500	1118	1170	1942	1460	2908	119	79	108	1185	751	847	2133	2015	1544	119	107	100	KFPKENJG_00490	CDS	uxuA_1	4.2.1.8	Mannonate dehydratase
3206	3170	4075	500	579	2149	2439	2140	2753	3061	2073	2952	2798	2021	834	2339	2384	2456	KFPKENJG_00491	CDS	arcB	2.7.13.3	Aerobic respiration control sensor protein ArcB
903	987	1540	347	369	961	951	895	1262	842	577	678	976	1292	378	999	1029	1316	KFPKENJG_00492	CDS	elbB	4.2.1.-	Glyoxalase ElbB
588	674	972	271	293	754	887	779	1062	510	407	449	958	900	313	868	1097	1121	KFPKENJG_00493	CDS	mtgA	2.4.1.129	Biosynthetic peptidoglycan transglycosylase
175	193	262	66	91	162	338	353	385	136	84	139	248	213	118	397	402	369	KFPKENJG_00494	CDS	ptsO		Phosphocarrier protein NPr
2319	2077	2756	349	439	823	3385	3672	4124	1417	970	1292	815	1539	569	4113	4509	4632	KFPKENJG_00495	CDS	rapZ		RNase adapter protein RapZ
3097	2805	3621	439	682	1042	3966	3825	4250	2353	1560	1926	637	1785	836	4506	4711	4833	KFPKENJG_00496	CDS	ptsN		Nitrogen regulatory protein
853	734	850	131	170	300	890	948	1046	712	503	701	175	661	283	1084	1177	1178	KFPKENJG_00497	CDS	hpf		Ribosome hibernation promoting factor
11077	8538	10190	971	1524	2780	10605	9623	11087	9981	7850	10081	1719	3245	1622	11770	11886	11462	KFPKENJG_00498	CDS	rpoN		RNA polymerase sigma-54 factor
3281	2299	3147	527	793	1211	4428	4060	4716	2623	2020	2879	1070	1242	843	4578	4748	4515	KFPKENJG_00499	CDS	lptB_2	3.6.3.-	Lipopolysaccharide export system ATP-binding protein LptB
2001	1841	2165	346	733	817	2738	2603	2857	2148	1469	1926	468	666	909	2962	2999	2816	KFPKENJG_00500	CDS	lptA		Lipopolysaccharide export system protein LptA
1971	2175	2188	427	796	1112	2383	2218	2527	2003	1299	1637	485	714	1156	2352	2589	2303	KFPKENJG_00501	CDS	lptC		Lipopolysaccharide export system protein LptC
1106	1135	1176	140	236	567	1719	1660	1860	919	580	683	495	386	301	1964	1669	1863	KFPKENJG_00502	CDS	kdsC	3.1.3.45	3-deoxy-D-manno-octulosonate 8-phosphate phosphatase KdsC
2577	2067	2579	155	231	826	2883	2492	2961	1348	981	1086	1390	674	259	2847	2811	2685	KFPKENJG_00503	CDS	kdsD	5.3.1.13	Arabinose 5-phosphate isomerase KdsD
2819	2572	3041	179	177	852	3119	2639	3001	1934	1645	1791	1259	903	271	3086	2990	2962	KFPKENJG_00504	CDS	yrbG		Inner membrane protein YrbG
4968	3775	4422	301	509	918	3284	3008	3451	4400	3686	4840	954	1144	588	3484	3367	3254	KFPKENJG_00505	CDS	mlaF	3.6.3.-	Intermembrane phospholipid transport system ATP-binding protein MlaF
1988	1426	2087	88	183	555	2033	1771	2223	1398	1119	1550	980	695	217	2244	2021	1984	KFPKENJG_00506	CDS	mlaE		Intermembrane phospholipid transport system permease protein MlaE
915	660	831	153	155	534	1100	1046	1298	540	530	573	687	425	203	1225	1145	1103	KFPKENJG_00507	CDS	mlaD		Intermembrane phospholipid transport system binding protein MlaD
2261	1606	1901	228	378	592	2849	2608	2846	1452	1055	1235	474	854	527	2874	2801	2675	KFPKENJG_00508	CDS	mlaC		Intermembrane phospholipid transport system binding protein MlaC
84	121	194	77	97	253	135	151	135	91	79	95	351	185	82	157	167	147	KFPKENJG_00509	CDS	mlaB		Intermembrane phospholipid transport system binding protein MlaB
862	803	895	37	51	113	1529	1479	1762	421	418	512	246	122	64	1607	1506	1474	KFPKENJG_00510	CDS	ibaG		Acid stress protein IbaG
5591	4626	6107	234	317	1314	12711	11443	13426	2547	2037	2492	1800	760	605	13312	13123	11509	KFPKENJG_00511	CDS	murA	2.5.1.7	UDP-N-acetylglucosamine 1-carboxyvinyltransferase
286	293	348	52	63	203	445	521	563	82	62	93	423	149	56	571	572	521	KFPKENJG_00512	CDS			hypothetical protein
5921	5420	6412	432	640	1284	6199	5149	6301	3860	2989	4031	1395	1052	900	5603	5692	5957	KFPKENJG_00513	CDS	ispB	2.5.1.90	Octaprenyl diphosphate synthase
15688	13451	14596	322	814	886	43078	35936	40023	7330	6644	8210	626	1605	1013	37366	31900	27386	KFPKENJG_00514	CDS	rplU		50S ribosomal protein L21
2466	2043	2529	89	154	262	8260	7116	7512	1218	1283	1415	236	361	196	7301	6165	5364	KFPKENJG_00515	CDS	rpmA		50S ribosomal protein L27
13605	9259	14693	326	376	854	20379	18345	17628	2872	2426	2797	1178	1222	507	19007	17527	13762	KFPKENJG_00516	CDS	yhbE		putative inner membrane transporter YhbE
9372	6294	9695	588	575	1258	12098	11522	10278	2597	2248	2533	1345	2215	657	12568	11455	8880	KFPKENJG_00517	CDS	obgE	3.6.5.-	GTPase ObgE/CgtA
4133	3459	4824	321	406	1409	3979	3788	4370	1817	1560	1904	2374	1083	463	4445	4131	3990	KFPKENJG_00518	CDS	dacB	3.4.16.4	D-alanyl-D-alanine carboxypeptidase DacB
6558	4678	5625	504	630	704	6996	6945	7963	4284	3218	4150	600	2931	1111	6621	6612	6398	KFPKENJG_00519	CDS	greA		Transcription elongation factor GreA
10501	8590	10870	635	961	1065	9628	8994	9733	6850	5377	7115	715	1289	1475	10299	9160	8100	KFPKENJG_00520	CDS	yhbY		RNA-binding protein YhbY
9702	6313	7380	1035	1648	1999	4556	4614	5303	8920	7451	9190	1025	2392	2100	5036	5133	4812	KFPKENJG_00521	CDS	rlmE	2.1.1.166	Ribosomal RNA large subunit methyltransferase E
28531	22203	26255	2967	5269	6829	25982	23348	27265	22595	19255	22867	3708	10118	5639	27186	27139	27224	KFPKENJG_00522	CDS	ftsH	3.4.24.-	ATP-dependent zinc metalloprotease FtsH
1545	1472	1770	153	219	727	3492	3148	3395	971	793	937	1034	612	308	3207	3229	2901	KFPKENJG_00523	CDS	folP	2.5.1.15	Dihydropteroate synthase
3215	3242	3924	315	487	1349	7098	6519	7169	1831	1618	1796	1873	1039	673	6689	6470	5990	KFPKENJG_00524	CDS	glmM	5.4.2.10	Phosphoglucosamine mutase
23622	20631	28060	373	1021	915	20094	21232	26784	10416	8670	11574	845	2638	1529	24319	22426	21883	KFPKENJG_00525	CDS	secG		Protein-export membrane protein SecG
23	56	34	13	12	61	66	98	70	13	17	27	79	23	18	58	65	56	KFPKENJG_00526	tRNA			tRNA-Leu
95	126	216	30	47	169	257	241	298	52	42	53	248	103	55	177	219	153	KFPKENJG_00527	CDS			hypothetical protein
258	369	489	91	120	400	193	169	203	197	121	166	738	407	103	157	188	190	KFPKENJG_00528	CDS			hypothetical protein
514	696	828	282	406	538	182	191	145	560	353	440	818	624	569	176	196	174	KFPKENJG_00529	CDS	iprA_2		Inhibitor of hydrogen peroxide resistance
6489	4432	5013	408	636	1302	1984	1549	2226	4630	3493	4194	1684	1520	811	1636	1939	2260	KFPKENJG_00530	CDS	argG	6.3.4.5	Argininosuccinate synthase
97.6667	102.667	144.667	61	54.6667	145.667	132.333	126.333	160.667	81.6667	78.3333	74.6667	238.333	108	81.3333	131	136.333	137.667	KFPKENJG_00531	tRNA			tRNA-Met
8103	5183	6666	295	508	660	9286	8704	9095	3511	2749	3303	564	1193	807	7779	7712	6652	KFPKENJG_00532	CDS	rimP		Ribosome maturation factor RimP
31373	21270	30439	805	1050	1796	37016	32066	31981	11243	8897	10493	1851	3304	1904	29233	30621	25293	KFPKENJG_00533	CDS	nusA		Transcription termination/antitermination protein NusA
44549	31811	46154	1884	2788	3943	87585	64826	65949	13971	12133	13730	3838	9987	3734	64290	64082	51763	KFPKENJG_00534	CDS	infB		Translation initiation factor IF-2
2074	1450	2223	519	811	1202	6356	4230	4397	1056	841	930	330	981	953	4670	4251	3542	KFPKENJG_00535	CDS	rbfA		30S ribosome-binding factor
2362	1953	2895	283	386	916	9274	6210	6316	1012	810	882	1298	908	383	6656	6168	4928	KFPKENJG_00536	CDS	truB	5.4.99.25	tRNA pseudouridine synthase B
25004	21342	24110	1156	1964	2498	54836	42116	44047	10057	7270	10285	1169	4513	2613	50102	39789	33075	KFPKENJG_00537	CDS	rpsO		30S ribosomal protein S15
69040	53286	67054	2383	4287	6355	84920	75480	76571	33517	26483	31586	4105	9742	6384	86069	87603	75055	KFPKENJG_00538	CDS	pnp	2.7.7.8	Polyribonucleotide nucleotidyltransferase
49158	39192	41866	12766	21451	22560	38980	35657	35290	35116	25903	30380	7154	25936	26446	41257	39511	34348	KFPKENJG_00539	CDS	nlpI		Lipoprotein NlpI
64282	41388	59401	829	2085	3041	59566	61016	53805	18157	17998	20228	3336	2832	3281	68733	67465	56174	KFPKENJG_00540	CDS	deaD	3.6.4.13	ATP-dependent RNA helicase DeaD
1843	3087	3481	265	275	1138	1236	1106	1105	891	807	1033	1921	676	279	1441	1250	1027	KFPKENJG_00541	CDS	mtr		Tryptophan-specific transport protein
1073	1242	1493	242	253	895	1280	1161	1464	1237	890	1069	1405	737	264	997	1108	1112	KFPKENJG_00542	CDS			hypothetical protein
157	394	637	138	170	690	4021	8157	10735	126	111	136	1126	591	321	6525	7756	8388	KFPKENJG_00543	CDS			hypothetical protein
167	439	774	194	321	851	5437	9510	11660	152	65	91	1337	877	583	7563	8130	8423	KFPKENJG_00544	CDS	yhbU	3.4.-.-	putative protease YhbU
1048	944	1114	156	233	383	1282	1561	2063	1138	919	1098	563	765	291	1820	1801	1899	KFPKENJG_00545	CDS	ubiJ_1		Ubiquinone biosynthesis accessory factor UbiJ
800	682	962	140	148	449	1123	1373	1812	1100	727	951	550	642	228	1704	1519	1652	KFPKENJG_00546	CDS			hypothetical protein
403	348	410	40	43	104	525	660	835	280	271	346	188	163	67	636	770	809	KFPKENJG_00547	CDS			hypothetical protein
394	541	557	348	704	876	390	488	705	675	508	602	533	236	1102	694	591	681	KFPKENJG_00548	CDS			hypothetical protein
1120	1169	1267	203	526	772	418	566	816	1196	932	969	638	346	881	607	681	756	KFPKENJG_00549	CDS	yhbO	3.1.2.-	Protein/nucleic acid deglycase 2
409	569	720	501	541	1110	152	160	250	719	610	798	1256	667	465	220	242	250	KFPKENJG_00550	CDS			hypothetical protein
789	885	1319	263	209	1130	1532	1229	1471	458	391	517	1931	647	312	1080	1073	1022	KFPKENJG_00551	CDS			hypothetical protein
2321	1736	2065	138	127	514	1705	1609	1989	1742	1148	1546	789	776	270	1575	1759	1881	KFPKENJG_00552	CDS	osmY_1		Osmotically-inducible protein Y
2369	2240	2532	124	127	429	1680	1728	2122	2163	1530	2008	590	803	235	1775	1901	1779	KFPKENJG_00553	CDS	diaA		DnaA initiator-associating protein DiaA
214	199	292	13	32	127	229	217	287	154	110	173	208	172	41	228	250	295	KFPKENJG_00554	CDS			hypothetical protein
6618	7164	7744	734	1172	2659	6848	6142	7184	5168	3527	4285	3146	3908	1446	6291	6832	6766	KFPKENJG_00555	CDS	lpoA		Penicillin-binding protein activator LpoA
689	831	1152	170	152	730	986	1019	1068	479	368	419	1139	444	154	1004	991	803	KFPKENJG_00556	CDS	rsmI	2.1.1.198	Ribosomal RNA small subunit methyltransferase I
1058	1454	2146	793	662	1979	505	460	490	1122	752	907	2535	7058	714	426	411	439	KFPKENJG_00557	CDS	garD	4.2.1.42	Galactarate dehydratase (L-threo-forming)
29	70	75	10	28	65	4	2	6	53	32	20	93	37	52	4	2	1	KFPKENJG_00558	CDS			hypothetical protein
260	580	853	212	234	1133	140	88	109	343	256	297	1689	1054	257	78	90	123	KFPKENJG_00559	CDS	garP_1		putative galactarate transporter
253	375	537	142	117	564	149	133	127	280	152	218	852	647	129	125	156	139	KFPKENJG_00560	CDS	garL	4.1.2.20	5-keto-4-deoxy-D-glucarate aldolase
267	410	635	187	165	599	208	134	183	220	197	219	1071	693	133	149	140	205	KFPKENJG_00561	CDS	garR	1.1.1.60	2-hydroxy-3-oxopropionate reductase
578	940	1236	272	315	1287	408	241	415	620	552	550	1775	1001	335	364	319	395	KFPKENJG_00562	CDS	garK_1	2.7.1.165	Glycerate 2-kinase
178	240	431	126	133	504	26	26	32	224	137	212	717	287	231	26	26	34	KFPKENJG_00563	CDS			hypothetical protein
168	220	301	41	75	207	93	78	74	260	168	240	348	193	105	111	82	77	KFPKENJG_00564	CDS			hypothetical protein
137	221	216	14	33	60	62	26	44	216	157	186	112	299	37	45	54	49	KFPKENJG_00565	CDS			hypothetical protein
254	402	578	330	529	986	219	110	128	349	239	241	929	430	566	176	203	204	KFPKENJG_00566	CDS	yhaK		Pirin-like protein YhaK
10001	6827	8039	211	360	929	1298	1075	1312	13360	10490	15507	1239	596	465	1498	1356	1431	KFPKENJG_00567	CDS	yhaJ_1		HTH-type transcriptional regulator YhaJ
2503	2254	2372	316	263	404	696	601	1005	2744	1921	2853	519	3985	328	948	869	1047	KFPKENJG_00568	CDS	yhaH		Inner membrane protein YhaH
1320	1374	1536	294	485	1105	553	484	612	1294	920	1030	1034	1050	620	606	540	624	KFPKENJG_00569	CDS	yqjG	1.8.5.7	Glutathionyl-hydroquinone reductase YqjG
158	192	272	66	58	290	179	97	116	96	108	102	441	191	96	100	83	110	KFPKENJG_00570	CDS	yqjF		Inner membrane protein YqjF
1860	1689	2168	1040	526	768	838	960	1046	1035	826	827	669	3390	609	1012	1000	1025	KFPKENJG_00571	CDS			hypothetical protein
4109	3497	4508	1851	824	975	1584	1498	1894	2510	1839	1940	457	7009	1024	1742	1787	1921	KFPKENJG_00572	CDS	yqjE		Inner membrane protein YqjE
700	539	701	452	212	337	252	257	318	579	390	433	290	1611	211	323	338	363	KFPKENJG_00573	CDS	yqjD		putative protein YqjD
3975	2981	2844	1527	985	1100	1582	1694	1829	2427	1822	2331	571	7314	1052	1819	1808	1895	KFPKENJG_00574	CDS	yqjC		Protein YqjC
4850	2775	3242	172	347	668	1495	1762	1958	4018	3146	4368	600	685	461	2004	1767	1792	KFPKENJG_00575	CDS	mzrA		Modulator protein MzrA
9586	8066	7177	309	369	767	1782	1875	2146	10366	7564	10771	1077	1598	455	1952	1750	1827	KFPKENJG_00576	CDS	yqjA		Inner membrane protein YqjA
7385	5191	5005	1090	1706	2375	1922	1537	1828	9774	7170	9375	1369	4784	1901	1977	1675	1633	KFPKENJG_00577	CDS	lldR_2		Putative L-lactate dehydrogenase operon regulatory protein
4220	4587	5668	904	1121	2688	238	174	269	4507	2233	3179	2604	46395	1252	237	247	223	KFPKENJG_00578	CDS	exuT_2		Hexuronate transporter
20736	13198	15786	2573	2269	3398	609	619	778	24364	13028	21085	2681	27850	2274	548	633	816	KFPKENJG_00579	CDS	uxaC	5.3.1.12	Uronate isomerase
3993	2758	4365	1434	904	1869	285	409	538	3323	1909	2815	2000	14919	996	328	464	499	KFPKENJG_00580	CDS	uxaA	4.2.1.7	Altronate dehydratase
485	414	608	150	167	423	211	262	333	387	262	413	571	773	130	288	269	332	KFPKENJG_00581	CDS	ygjV		Inner membrane protein YgjV
10011	7436	8210	1788	1232	2217	2276	2102	2733	10722	7419	9894	1999	6213	1084	2491	2427	2964	KFPKENJG_00582	CDS	sstT		Serine/threonine transporter SstT
3749	5371	5618	342	629	1447	1180	1063	1349	5566	3997	4707	1575	946	871	1226	1233	1185	KFPKENJG_00583	CDS	alx		Putative membrane-bound redox modulator Alx
2329	2213	2413	293	398	1074	1264	1223	1566	2238	1445	2123	1577	1925	562	1237	1275	1585	KFPKENJG_00584	CDS	iolU_1	1.1.1.371	scyllo-inositol 2-dehydrogenase (NADP(+)) IolU
521	459	573	162	363	468	512	427	444	398	247	279	486	277	348	414	442	417	KFPKENJG_00585	CDS	ygjP	3.6.1.-	UTP pyrophosphatase
655	710	816	265	395	801	521	417	565	660	379	444	987	505	469	534	525	462	KFPKENJG_00586	CDS			hypothetical protein
649	561	831	118	132	680	440	389	528	431	430	455	1200	428	121	465	382	406	KFPKENJG_00587	CDS			hypothetical protein
3648	3130	4357	366	337	1130	4249	3994	4631	2206	1585	2098	1521	1140	439	4738	4831	4623	KFPKENJG_00588	CDS	rlmG	2.1.1.174	Ribosomal RNA large subunit methyltransferase G
1893	2305	3076	368	429	2144	553	605	573	1990	1297	1539	3651	1638	400	540	599	584	KFPKENJG_00589	CDS	fadH	1.3.1.34	2,4-dienoyl-CoA reductase
6076	7198	7088	405	342	1589	346	245	350	10627	7520	9998	2754	1391	435	270	264	355	KFPKENJG_00590	CDS	lsrK	2.7.1.189	Autoinducer-2 kinase
1869	3523	2640	210	172	882	294	230	226	5384	3747	3970	1556	882	208	198	199	221	KFPKENJG_00591	CDS	lsrR		Transcriptional regulator LsrR
541	1547	1784	250	221	1310	88	81	111	964	657	633	2339	811	175	89	66	72	KFPKENJG_00592	CDS	lsrA	3.6.3.-	Autoinducer 2 import ATP-binding protein LsrA
311	627	913	272	155	866	29	32	30	377	242	280	1737	709	169	34	27	29	KFPKENJG_00593	CDS	lsrC		Autoinducer 2 import system permease protein LsrC
344	592	891	181	146	826	44	28	19	281	254	246	1354	513	127	22	22	29	KFPKENJG_00594	CDS	lsrD_1		Autoinducer 2 import system permease protein LsrD
1110	899	1210	195	200	779	68	53	54	952	585	551	1241	579	271	46	48	51	KFPKENJG_00595	CDS	lsrB_1		Autoinducer 2-binding protein LsrB
965	878	1199	197	161	704	31	36	57	1102	783	888	1042	688	215	33	18	35	KFPKENJG_00596	CDS	lsrF_1	2.3.1.245	3-hydroxy-5-phosphonooxypentane-2,4-dione thiolase
477	363	404	122	165	251	13	17	13	501	351	400	179	357	181	28	14	16	KFPKENJG_00597	CDS	lsrG	5.3.1.32	(4S)-4-hydroxy-5-phosphonooxypentane-2,3-dione isomerase
3733	4133	4258	1518	1163	2183	339	318	366	2023	1503	1621	2332	4335	1295	425	455	419	KFPKENJG_00598	CDS	patA	2.6.1.82	Putrescine aminotransferase
1189	872	1139	289	277	792	809	397	552	1373	1072	1464	1175	467	287	792	814	805	KFPKENJG_00599	CDS	yqjI		Transcriptional regulator YqjI
1749	1034	1570	200	154	833	1019	263	377	1903	1585	2041	1361	519	216	1416	1370	1436	KFPKENJG_00600	CDS	yqjH	1.16.1.9	NADPH-dependent ferric-chelate reductase
1200	1440	2312	393	402	1870	1278	2037	2360	988	599	796	3116	1274	328	2122	2726	3121	KFPKENJG_00601	CDS	dhaK_1	2.7.1.29	Dihydroxyacetone kinase
640	841	1210	397	443	1390	815	1348	1771	789	530	587	2009	1192	411	1347	1770	2565	KFPKENJG_00602	CDS	dhaM	2.7.1.121	PEP-dependent dihydroxyacetone kinase, phosphoryl donor subunit DhaM
258	295	475	135	161	456	237	478	722	324	226	235	682	488	194	503	683	954	KFPKENJG_00603	CDS	dhaL	2.7.1.121	PEP-dependent dihydroxyacetone kinase, ADP-binding subunit DhaL
525	795	1057	224	281	1086	670	1063	1384	623	514	607	1785	1207	435	1215	1225	1635	KFPKENJG_00604	CDS	dhaK_2	2.7.1.121	PEP-dependent dihydroxyacetone kinase, dihydroxyacetone-binding subunit DhaK
1253	1353	1686	292	345	1147	1212	1663	2078	1163	947	1141	1627	1025	365	2851	2939	3745	KFPKENJG_00605	CDS	dhaD	1.1.1.6	Glycerol dehydrogenase
1123	1174	1955	314	312	1679	1242	1326	1907	540	477	543	2710	926	244	1639	2127	2493	KFPKENJG_00606	CDS	dhaR		PTS-dependent dihydroxyacetone kinase operon regulatory protein
116	146	269	81	75	290	134	143	166	103	78	62	551	219	55	203	216	265	KFPKENJG_00607	CDS	yvqK	2.5.1.17	Corrinoid adenosyltransferase
71	131	181	43	59	222	63	81	87	70	56	64	449	168	40	64	67	95	KFPKENJG_00608	CDS			hypothetical protein
227	495	860	313	304	1154	225	219	287	337	221	204	1648	746	342	212	283	297	KFPKENJG_00609	CDS	dhaT	1.1.1.202	1,3-propanediol dehydrogenase
30	132	205	48	67	232	6	13	39	97	56	72	326	129	58	19	29	23	KFPKENJG_00610	CDS			hypothetical protein
151	679	1048	537	464	1701	96	127	142	330	238	278	2451	3139	466	107	133	178	KFPKENJG_00611	CDS	dhaB	4.2.1.30	Glycerol dehydratase large subunit
75	165	261	108	79	427	44	42	34	75	76	56	574	564	100	71	42	67	KFPKENJG_00612	CDS	pduD_1	4.2.1.28	Propanediol dehydratase medium subunit
30	55	105	49	46	267	18	18	11	28	29	28	388	234	44	23	27	32	KFPKENJG_00613	CDS	pduE_1	4.2.1.28	Propanediol dehydratase small subunit
127	672	1249	475	378	1814	108	96	110	221	194	178	3087	1742	347	112	177	105	KFPKENJG_00614	CDS	ddrA_1		Diol dehydratase-reactivating factor alpha subunit
88	291	508	130	154	642	57	53	40	75	55	91	1215	563	126	33	19	51	KFPKENJG_00615	CDS	glpF_2		Glycerol uptake facilitator protein
68	119	139	21	39	123	9	20	21	31	17	18	205	106	23	10	24	21	KFPKENJG_00616	CDS	hdeB_1		Acid stress chaperone HdeB
139	371	384	66	75	318	19	11	22	52	26	45	443	247	81	15	13	25	KFPKENJG_00617	CDS	hdeD_1		Protein HdeD
1310	2411	2320	125	101	514	91	79	97	337	147	420	798	354	92	60	107	115	KFPKENJG_00618	CDS	yfdX		Protein YfdX
1821	2916	3826	906	1250	3403	1130	2678	2619	955	669	779	4648	2672	1145	2234	2505	2154	KFPKENJG_00619	CDS	rcsC_1	2.7.13.3	Sensor histidine kinase RcsC
251	414	499	776	1190	1522	365	929	923	203	128	162	1151	1217	1597	629	716	658	KFPKENJG_00620	CDS	evgA_1		DNA-binding transcriptional activator EvgA
100	265	391	135	273	561	66	92	131	205	130	147	582	210	382	115	120	106	KFPKENJG_00621	CDS	hdeB_2		Acid stress chaperone HdeB
145	261	359	147	263	425	89	195	241	323	209	222	433	251	367	219	192	284	KFPKENJG_00622	CDS			hypothetical protein
165	231	157	27	44	85	67	55	88	247	169	280	83	79	50	70	53	58	KFPKENJG_00623	tRNA			tRNA-Met
889	907	1111	184	322	770	267	189	263	1150	899	1014	847	510	309	259	239	245	KFPKENJG_00624	CDS	mug	3.2.2.28	G/U mismatch-specific DNA glycosylase
31936	25553	31696	1853	2184	3212	40502	34599	37782	18598	14049	18453	3006	6742	4319	29802	31789	27845	KFPKENJG_00625	CDS	rpoD		RNA polymerase sigma factor RpoD
21448	15659	20860	684	969	2175	21817	23118	25069	8375	6857	7776	2719	2410	2138	18966	18952	17047	KFPKENJG_00626	CDS	dnaG	2.7.7.-	DNA primase
13319	9244	11115	209	492	601	30439	24850	27183	7945	8329	9400	572	1564	1032	28626	23716	19758	KFPKENJG_00627	CDS	rpsU		30S ribosomal protein S21
2276	1745	2669	406	637	1521	3646	3197	3629	1315	1132	1370	2020	1532	665	3756	3352	3019	KFPKENJG_00628	CDS	tsaD	2.3.1.234	tRNA N6-adenosine threonylcarbamoyltransferase
203	550	1072	267	213	1214	231	258	256	104	85	72	2200	781	224	273	273	204	KFPKENJG_00629	CDS			hypothetical protein
380	541	780	249	401	709	666	705	809	530	368	410	871	422	475	864	870	926	KFPKENJG_00630	CDS	ureG_1		Urease accessory protein UreG
225	345	559	181	180	726	413	504	586	220	178	190	1192	519	172	509	684	673	KFPKENJG_00631	CDS	ureF_1		Urease accessory protein UreF
90	130	230	75	37	249	164	242	262	50	45	64	442	127	66	182	265	315	KFPKENJG_00632	CDS	ureE_1		Urease accessory protein UreE
796	1119	1829	294	302	1468	1332	1518	1897	427	307	366	2695	1043	469	1232	1899	2038	KFPKENJG_00633	CDS	ureC_1	3.5.1.5	Urease subunit alpha
45	52	76	23	42	137	61	69	81	38	16	16	262	121	47	78	114	80	KFPKENJG_00634	CDS	ureB_1	3.5.1.5	Urease subunit beta
54	68	114	29	27	140	61	114	121	24	23	24	236	108	53	73	84	100	KFPKENJG_00635	CDS	ureA	3.5.1.5	Urease subunit gamma
498	895	1027	217	201	940	782	755	1044	353	246	257	1597	806	269	676	818	935	KFPKENJG_00636	CDS	ureD_1		Urease accessory protein UreD
1037	1206	1395	309	309	890	1642	1175	1541	1902	1534	1746	1412	1154	479	2153	1781	1752	KFPKENJG_00637	CDS	plsY	2.3.1.15	putative glycerol-3-phosphate acyltransferase
483	596	658	127	216	432	633	650	676	414	322	384	540	374	393	689	739	663	KFPKENJG_00638	CDS	folB	4.1.2.25	Dihydroneopterin aldolase
1275	1023	1519	144	180	839	1395	1868	2590	532	432	470	1228	550	208	2104	1901	1791	KFPKENJG_00639	CDS	uppP	3.6.1.27	Undecaprenyl-diphosphatase
4982	3510	5371	264	275	1243	3450	4702	6247	2637	2035	2673	1896	1078	502	4396	4275	3849	KFPKENJG_00640	CDS	cca		Multifunctional CCA protein
3961	2843	3303	112	180	474	1563	3474	4794	2716	2445	3043	825	456	501	2874	2443	2295	KFPKENJG_00641	CDS			hypothetical protein
1547	1658	2384	312	365	1548	3216	2701	3443	1151	930	957	2251	1093	442	2928	3037	3222	KFPKENJG_00642	CDS	ygiF	3.6.1.25	Inorganic triphosphatase
3399	3531	5433	716	615	3021	6241	6438	7797	2072	1582	1561	4711	2361	696	6874	7469	7692	KFPKENJG_00643	CDS	glnE		Bifunctional glutamine synthetase adenylyltransferase/adenylyl-removing enzyme
4752	3957	5496	434	556	1795	7024	7011	8550	3141	2543	3233	2628	1472	829	7501	7460	7036	KFPKENJG_00644	CDS	hldE		Bifunctional protein HldE
8224	11276	7409	31650	61021	75858	386	230	349	21842	12282	16357	18529	26036	63812	533	425	448	KFPKENJG_00645	CDS	glgS_2		Surface composition regulator
818	813	818	788	1838	2005	494	364	551	1636	1008	1488	950	1037	2741	503	455	519	KFPKENJG_00646	CDS	ubiK		Ubiquinone biosynthesis accessory factor UbiK
17266	11043	14787	641	1569	2354	6005	3780	4976	11440	8612	11512	1779	1955	2680	4777	4718	5030	KFPKENJG_00647	CDS	ribB	4.1.99.12	3,4-dihydroxy-2-butanone 4-phosphate synthase
2360	1774	2220	372	428	1055	610	549	670	4128	3353	4311	1315	569	338	649	677	617	KFPKENJG_00648	CDS	zupT		Zinc transporter ZupT
1280	1345	1527	347	584	1162	524	817	790	1332	916	979	1159	594	531	964	970	833	KFPKENJG_00649	CDS	ygiD	1.13.11.29	4,5-DOPA dioxygenase extradiol
11111	6870	8842	245	400	985	3852	4441	5218	9303	6686	9084	1335	1193	664	5605	5758	5263	KFPKENJG_00650	CDS	ygiC	6.3.1.-	Putative acid--amine ligase YgiC
9654	7312	7709	211	228	667	2138	2918	3272	11146	8024	10729	1272	1164	468	3692	3526	3507	KFPKENJG_00651	CDS			hypothetical protein
18439	15776	16893	1774	2493	3556	21083	17328	19963	15273	10528	14597	2388	6273	3274	17307	18346	18838	KFPKENJG_00652	CDS	tolC		Outer membrane protein TolC
755	757	937	146	167	507	829	841	958	493	454	495	768	423	187	819	836	880	KFPKENJG_00653	CDS	nudF	3.6.1.13	ADP-ribose pyrophosphatase
1063	1163	1211	394	800	1143	933	814	892	846	565	757	466	978	815	838	895	897	KFPKENJG_00654	CDS			hypothetical protein
4593	7665	6154	2785	6137	8799	3864	3602	4025	6478	3692	4374	2538	7274	7660	4078	4216	3780	KFPKENJG_00655	CDS	cpdA_1	3.1.4.53	3',5'-cyclic adenosine monophosphate phosphodiesterase CpdA
1499	1667	1651	206	468	912	2198	2095	2376	1260	1068	1101	752	781	632	2332	2102	2074	KFPKENJG_00656	CDS			hypothetical protein
5693	5015	6625	324	574	1822	8774	9329	9952	2654	2269	2560	2167	1561	818	9884	9748	8893	KFPKENJG_00657	CDS	parE	5.6.2.2	DNA topoisomerase 4 subunit B
4073	3841	3813	236	539	650	4623	4221	5107	3476	2301	3015	627	2090	815	5282	4994	5157	KFPKENJG_00658	CDS	ygiN	1.-.-.-	putative quinol monooxygenase YgiN
519	532	703	107	124	404	769	638	812	347	301	340	543	307	141	710	737	671	KFPKENJG_00659	CDS	mdaB	1.6.5.10	NADPH:quinone oxidoreductase MdaB
584	736	1279	254	294	1244	499	527	569	446	232	330	1864	884	246	597	574	613	KFPKENJG_00660	CDS	qseC	2.7.13.3	Sensor protein QseC
238	375	646	163	176	625	207	221	226	292	232	235	1011	387	164	229	198	214	KFPKENJG_00661	CDS	qseB		Transcriptional regulatory protein QseB
707	704	764	161	219	543	664	553	746	689	509	577	767	486	295	692	648	714	KFPKENJG_00662	CDS	ygiW_1		Protein YgiW
1119	1081	1439	179	272	833	873	688	858	1142	781	875	1123	632	349	746	765	729	KFPKENJG_00663	CDS	rhaS_1		HTH-type transcriptional activator RhaS
6094	4832	6378	391	439	1896	9106	8660	9980	3398	2702	3171	2999	1418	623	8617	8464	8014	KFPKENJG_00664	CDS	parC	5.6.2.2	DNA topoisomerase 4 subunit A
3440	3133	3117	841	1632	2045	3316	3530	3793	3063	2073	2699	1087	2163	1762	3548	3334	3253	KFPKENJG_00665	CDS	plsC	2.3.1.51	1-acyl-sn-glycerol-3-phosphate acyltransferase
5552	5892	7155	1326	2715	4260	7661	7500	8426	5293	3629	4019	3227	4142	3593	8000	7713	7162	KFPKENJG_00666	CDS	ftsP		Cell division protein FtsP
6560	5617	7024	380	485	1697	4323	4442	4387	2115	1585	1851	2494	1020	531	4175	4133	3493	KFPKENJG_00667	CDS			hypothetical protein
498	447	579	101	156	390	307	309	274	390	231	311	522	379	158	260	276	208	KFPKENJG_00668	CDS			hypothetical protein
1309	1371	1580	349	443	837	887	558	643	1254	928	1078	825	1769	473	550	639	703	KFPKENJG_00669	CDS	dkgA	1.1.1.274	2,5-diketo-D-gluconic acid reductase A
1317	1318	1866	2792	2545	3488	4315	2229	2951	1098	785	929	2177	5000	1622	2371	2669	3128	KFPKENJG_00670	CDS	yqhD	1.1.1.-	Alcohol dehydrogenase YqhD
1842	1787	2036	1477	2497	3153	925	611	693	1863	1229	1704	1648	1842	2564	569	615	727	KFPKENJG_00671	CDS	rhaS_2		HTH-type transcriptional activator RhaS
2407	3545	3226	11421	16414	17887	3225	3043	3630	3507	2198	2631	4205	15562	15845	3447	3450	3499	KFPKENJG_00672	CDS	yghB		Inner membrane protein YghB
1110	1166	1751	388	450	1290	894	508	715	783	604	727	1811	829	482	977	872	920	KFPKENJG_00673	CDS	metC_1	4.4.1.13	Cystathionine beta-lyase MetC
29592	22032	21018	19411	45745	48688	16056	2445	3807	52061	38905	49192	10850	10913	35449	27475	22944	20854	KFPKENJG_00674	CDS	exbB		Biopolymer transport protein ExbB
8029	3934	4656	1536	4343	4305	4004	393	476	10190	7257	10553	1590	1801	4415	7183	6498	5507	KFPKENJG_00675	CDS	exbD		Biopolymer transport protein ExbD
2746	1990	2542	517	1139	2062	1753	398	408	2752	1912	2513	2014	1221	1584	3205	3171	2536	KFPKENJG_00676	CDS	yicJ_2		Inner membrane symporter YicJ
934	1086	1449	264	288	1165	800	303	343	485	436	407	1627	1135	282	1835	1805	1524	KFPKENJG_00677	CDS		3.2.1.-	Beta-xylosidase
1948	1864	2102	480	785	1108	2125	1579	1734	1296	922	1196	1030	1114	1019	1914	1842	1609	KFPKENJG_00678	CDS			hypothetical protein
1211	1934	1637	5959	7153	7118	896	748	821	2086	1112	1207	3271	2469	9383	904	854	692	KFPKENJG_00679	CDS			hypothetical protein
1835	1692	1563	4512	8068	8738	102	101	102	3334	2328	2848	2794	2426	7138	120	91	79	KFPKENJG_00680	CDS			hypothetical protein
7871	7678	8631	8301	19205	18836	1227	1011	1291	9158	6618	7369	6954	6950	21877	1149	1215	1463	KFPKENJG_00681	CDS	yghU	1.8.4.-	Disulfide-bond oxidoreductase YghU
3353	3431	3723	1734	3477	3767	1069	806	994	3448	2427	2992	1388	2636	3145	1042	972	1109	KFPKENJG_00682	CDS			hypothetical protein
6659	5396	6742	1033	1794	2914	4080	3577	4648	3589	2757	3518	2738	4076	1964	3598	3916	4522	KFPKENJG_00683	CDS	gss		Bifunctional glutathionylspermidine synthetase/amidase
3528	3408	4278	386	558	1286	2846	2725	3380	1612	1258	1492	1720	2158	685	2832	3122	3658	KFPKENJG_00684	CDS	lysN_1	2.6.1.39	2-aminoadipate transaminase
409	410	574	51	76	120	339	305	374	266	175	194	170	131	87	331	360	314	KFPKENJG_00685	CDS			hypothetical protein
873	842	809	63	145	269	608	632	721	697	443	761	334	299	218	707	623	581	KFPKENJG_00686	CDS			hypothetical protein
323	269	353	74	60	265	279	308	294	177	162	174	320	278	73	345	301	290	KFPKENJG_00687	CDS			hypothetical protein
168	263	460	112	129	695	182	134	200	148	98	139	1030	429	122	162	113	130	KFPKENJG_00688	CDS			hypothetical protein
361	539	881	230	309	994	400	281	329	447	319	400	1379	718	266	369	279	290	KFPKENJG_00689	CDS	dmlR_4		HTH-type transcriptional regulator DmlR
273	445	778	244	286	1134	613	320	358	405	293	315	1511	617	223	389	364	340	KFPKENJG_00690	CDS	metC_2	4.4.1.13	Cystathionine beta-lyase
384	729	1380	351	486	1570	798	451	445	965	701	715	2131	826	517	419	366	389	KFPKENJG_00691	CDS	cbs	4.2.1.22	Putative cystathionine beta-synthase
3218	6187	5120	51	116	287	289	223	244	749	427	986	411	259	114	269	235	288	KFPKENJG_00692	CDS			hypothetical protein
820	1352	1182	463	437	882	274	221	242	687	412	512	978	674	481	271	233	322	KFPKENJG_00693	CDS	elfD_1		putative fimbrial chaperone protein ElfD
367	525	562	66	65	282	75	41	53	172	113	149	432	245	99	26	28	48	KFPKENJG_00694	CDS			hypothetical protein
355	720	715	95	103	304	41	39	52	161	122	165	454	254	213	56	39	40	KFPKENJG_00695	CDS			hypothetical protein
353	724	673	94	70	346	43	45	48	153	90	129	457	229	127	47	67	61	KFPKENJG_00696	CDS	elfD_2		putative fimbrial chaperone protein ElfD
338	678	696	69	72	373	40	65	53	141	78	129	578	271	129	34	40	22	KFPKENJG_00697	CDS	fimC_1		Chaperone protein FimC
2354	3541	3778	512	581	1754	1025	854	950	1547	1102	1285	2675	1266	643	1123	1048	924	KFPKENJG_00698	CDS	yraJ		Outer membrane usher protein YraJ
5911	6390	7688	717	929	2331	3620	2864	3488	4187	3358	3907	2521	2568	1304	4106	3386	3747	KFPKENJG_00699	CDS			hypothetical protein
451	720	1116	226	191	914	658	718	857	259	157	182	1203	596	149	619	553	515	KFPKENJG_00700	CDS	intA_1		Prophage integrase IntA
73.5	83	143.5	18	24.5	106.5	98.5	144.5	160.5	64	88.5	70	218	69.5	7.5	153	104	80.5	KFPKENJG_00701	tRNA			tRNA-Phe
331	525	729	179	187	657	176	186	238	224	178	281	1151	543	187	268	222	167	KFPKENJG_00702	CDS	ydfK_1		putative membrane protein YdfK
4257	3170	4699	453	456	1895	1763	1782	1894	3015	1962	2552	2923	1270	451	1738	1795	1549	KFPKENJG_00703	CDS	speC	4.1.1.17	Constitutive ornithine decarboxylase
754	1198	1402	342	287	875	448	434	468	682	459	598	1327	1173	276	421	440	361	KFPKENJG_00704	CDS	nupG		Nucleoside permease NupG
2658	2631	3247	187	206	886	4878	4775	5290	1310	1003	1241	1453	651	259	4540	4813	4497	KFPKENJG_00705	CDS	mltC	4.2.2.-	Membrane-bound lytic murein transglycosylase C
1026	686	865	42	65	117	1314	1122	1314	661	410	665	145	250	80	1174	1151	999	KFPKENJG_00706	CDS	yggX		putative Fe(2+)-trafficking protein
1285	1321	1675	189	191	790	2412	2066	2446	892	661	803	1547	797	257	1985	2037	1923	KFPKENJG_00707	CDS	mutY	3.2.2.31	Adenine DNA glycosylase
2804	2764	3048	381	377	766	4628	3550	4394	1637	1206	1506	889	1342	410	3232	3312	2932	KFPKENJG_00708	CDS	trmB	2.1.1.33	tRNA (guanine-N(7)-)-methyltransferase
551	443	567	99	149	181	959	697	962	492	359	512	176	372	116	764	594	672	KFPKENJG_00709	CDS			hypothetical protein
5050	3141	3517	164	201	533	3073	3645	4888	4371	4047	5223	746	951	329	3256	3070	2717	KFPKENJG_00710	CDS			hypothetical protein
1058	1061	1536	250	218	1168	1048	1193	1614	549	427	537	1812	919	225	946	848	751	KFPKENJG_00711	CDS	xylH_2		Xylose transport system permease protein XylH
238	301	523	116	136	611	75	97	122	200	167	150	1031	482	168	64	70	68	KFPKENJG_00712	CDS	frcA_1	7.5.2.-	Fructose import ATP-binding protein FrcA
441	669	1042	241	248	892	109	93	105	472	272	399	1425	1121	289	83	105	80	KFPKENJG_00713	CDS	xylF_2		D-xylose-binding periplasmic protein
1632	1514	2197	222	216	1031	2907	2938	3102	779	562	663	1581	705	224	3080	3126	2789	KFPKENJG_00714	CDS	hemW		Heme chaperone HemW
1575	1191	1910	148	119	458	2071	2172	2198	691	523	680	682	417	184	2066	2237	1963	KFPKENJG_00715	CDS	rdgB	3.6.1.66	dITP/XTP pyrophosphatase
752	534	838	40	54	112	922	844	928	311	264	387	162	150	78	953	886	812	KFPKENJG_00716	CDS			hypothetical protein
961	703	1034	87	112	292	1124	1171	1342	725	575	792	368	311	134	1271	1223	1117	KFPKENJG_00717	CDS			hypothetical protein
1869	1550	1806	218	312	534	2131	2041	2370	1361	1098	1361	650	722	456	2124	1997	1946	KFPKENJG_00718	CDS	yggS		Pyridoxal phosphate homeostasis protein
61	329	590	156	171	802	57	21	35	73	53	64	1459	533	155	36	40	33	KFPKENJG_00719	CDS	yggR		putative protein YggR
906	1045	1036	450	1027	1210	424	641	779	1423	839	1281	869	624	1241	620	661	719	KFPKENJG_00720	CDS	csgD		CsgBAC operon transcriptional regulatory protein
1222	800	958	261	344	440	1240	1366	1686	983	712	881	466	991	377	1337	1470	1475	KFPKENJG_00721	CDS	yqgF	3.1.-.-	Putative pre-16S rRNA nuclease
647	680	701	91	95	439	660	692	898	513	420	524	785	425	121	711	723	746	KFPKENJG_00722	CDS			hypothetical protein
3969	3283	4178	306	486	1076	5683	5708	6543	2747	1761	2383	1430	2505	697	5236	5667	5768	KFPKENJG_00723	CDS	gshB	6.3.2.3	Glutathione synthetase
2196	2121	2709	281	367	757	4272	4112	4834	1440	1034	1276	769	1687	422	3913	4158	4020	KFPKENJG_00724	CDS	rsmE	2.1.1.193	Ribosomal RNA small subunit methyltransferase E
392	463	701	95	122	582	1689	2497	2816	195	145	206	949	369	81	2349	2423	1948	KFPKENJG_00725	CDS	endA	3.1.21.1	Endonuclease-1
467	518	749	72	88	413	644	532	560	273	192	287	645	322	117	515	625	541	KFPKENJG_00726	CDS	sprT		Protein SprT
1268	1396	1748	743	477	1468	431	394	520	707	557	551	1834	3919	694	867	826	861	KFPKENJG_00727	CDS	galP		Galactose-proton symporter
6561	7652	8207	421	822	1428	20937	11972	13364	3354	2687	3132	1776	1069	1435	11347	10404	9209	KFPKENJG_00728	CDS	metK	2.5.1.6	S-adenosylmethionine synthase
13629	10104	12450	3515	3225	4769	8711	7184	8820	16342	10568	14385	3752	7038	3891	7916	7995	8508	KFPKENJG_00729	CDS	speA	4.1.1.19	Biosynthetic arginine decarboxylase
3068	2061	2742	290	372	1010	5434	3841	4577	2740	2140	2591	1478	1004	536	4171	4197	3947	KFPKENJG_00730	CDS	speB	3.5.3.11	Agmatinase
285	566	963	186	175	986	245	211	165	219	114	157	1791	573	173	186	124	160	KFPKENJG_00731	CDS	lgoT_1		putative L-galactonate transporter
79	143	198	37	46	154	24	14	15	154	85	124	226	121	50	6	10	18	KFPKENJG_00732	CDS	doxA		Naphthalene 1,2-dioxygenase system, ferredoxin component
18	67	71	29	34	101	9	8	6	39	22	21	181	86	24	2	5	3	KFPKENJG_00733	CDS			hypothetical protein
242	516	732	207	200	830	85	72	88	496	365	393	1210	686	232	70	78	117	KFPKENJG_00734	CDS			hypothetical protein
221	409	501	158	156	616	54	37	56	574	430	441	888	533	254	47	45	67	KFPKENJG_00735	CDS	pldh-t	1.1.1.107	Pyridoxal 4-dehydrogenase
262	411	505	135	145	585	48	38	66	615	551	557	880	376	144	46	34	41	KFPKENJG_00736	CDS	xynR		HTH-type transcriptional regulator XynR
224	375	585	136	124	727	34	47	42	238	218	235	1118	402	104	35	36	30	KFPKENJG_00737	CDS			hypothetical protein
140	403	765	181	160	882	56	29	31	116	102	85	1638	555	125	35	30	38	KFPKENJG_00738	CDS	cmtAa	1.18.1.3	p-cumate 2,3-dioxygenase system, ferredoxin--NAD(+) reductase component
48	268	575	179	139	892	49	13	18	50	23	39	1415	552	77	18	23	19	KFPKENJG_00739	CDS	sauU		putative sulfoacetate transporter SauU
67	160	246	61	42	245	29	24	37	35	29	55	438	170	34	26	32	21	KFPKENJG_00740	CDS			hypothetical protein
60	189	418	154	98	661	24	8	25	21	37	9	1202	512	62	9	10	15	KFPKENJG_00741	CDS	menH_1	4.2.99.20	2-succinyl-6-hydroxy-2, 4-cyclohexadiene-1-carboxylate synthase
74	242	428	106	113	502	33	37	51	31	26	18	914	273	57	25	32	27	KFPKENJG_00742	CDS	baiA1	1.1.1.395	3alpha-hydroxy bile acid-CoA-ester 3-dehydrogenase 1/3
111	217	531	127	106	544	85	60	75	83	45	60	1005	377	98	94	92	60	KFPKENJG_00743	CDS	nadX	1.4.1.21	L-aspartate dehydrogenase
114	493	816	283	216	1148	78	60	53	89	80	67	2045	794	108	61	64	53	KFPKENJG_00744	CDS	betB_1	1.2.1.8	NAD/NADP-dependent betaine aldehyde dehydrogenase
287	631	1169	315	283	1486	170	159	228	216	181	173	2595	999	226	209	159	202	KFPKENJG_00745	CDS	ilvB_2	2.2.1.6	Acetolactate synthase isozyme 1 large subunit
371	571	1068	235	198	915	316	240	261	248	242	278	1394	685	169	245	251	204	KFPKENJG_00746	CDS	oprD	3.4.21.-	Porin D
3614	3449	3899	726	848	1491	1420	1078	1377	1699	1290	1536	1305	1316	1068	2026	2126	2018	KFPKENJG_00747	CDS	loiP	3.4.24.-	Metalloprotease LoiP
27228.5	21979.9	26634.9	614.691	1081.42	2496.2	42592.6	40672.9	48848.5	16119.6	11458.5	14900.3	4225.23	2120.7	3794.87	42201.2	46918.5	47326.3	KFPKENJG_00748	CDS	tktA_1	2.2.1.1	Transketolase 1
4561	4756	4878	843	1653	2267	18652	18094	20273	4681	3539	4580	1354	1653	2056	20389	18210	17474	KFPKENJG_00749	CDS	epd	1.2.1.72	D-erythrose-4-phosphate dehydrogenase
24583	22420	22203	6359	13794	15731	33889	43282	53445	36059	23396	32714	5085	9330	13646	38596	44950	48571	KFPKENJG_00750	CDS	pgk	2.7.2.3	Phosphoglycerate kinase
30983	25121	27046	4328	8113	10219	56361	65837	74722	27269	18709	26240	3744	9282	10978	59809	69964	70782	KFPKENJG_00751	CDS	fbaA	4.1.2.13	Fructose-bisphosphate aldolase class 2
10318	9134	10448	376	535	1018	7029	7116	7660	4060	3404	3507	1324	1628	882	9041	8508	8025	KFPKENJG_00752	CDS	mscS		Small-conductance mechanosensitive channel
1254	1171	1309	110	281	744	688	428	528	1036	655	1051	847	1082	396	421	474	554	KFPKENJG_00753	CDS	argO		Arginine exporter protein ArgO
11700	10033	12590	238	542	970	7480	6375	8047	6536	4446	5906	1241	2746	1372	9428	8694	9202	KFPKENJG_00754	CDS			26 kDa periplasmic immunogenic protein
3453	2575	3011	462	673	1254	1582	1414	1610	4019	2873	4209	1508	1072	615	2037	1820	1896	KFPKENJG_00755	CDS	argP_1		HTH-type transcriptional regulator ArgP
2960	2834	3388	299	429	922	2295	1928	2412	2611	1963	2263	1085	1430	638	2376	2006	2129	KFPKENJG_00756	CDS	rpiA	5.3.1.6	Ribose-5-phosphate isomerase A
11402	7714	8878	488	946	1718	2012	1854	2102	9659	7120	10089	1924	1773	1337	2554	2453	2579	KFPKENJG_00757	CDS	serA	1.1.1.95	D-3-phosphoglycerate dehydrogenase
1217	1159	1339	534	1057	1380	905	834	827	1543	1115	1237	1281	571	1543	967	898	795	KFPKENJG_00758	CDS	ygfA	6.3.3.2	5-formyltetrahydrofolate cyclo-ligase
10184	9046	8837	7584	2320	2338	6897	5989	7546	9262	6461	8698	1007	21878	2172	8342	7486	7471	KFPKENJG_00759	CDS	zapA		Cell division protein ZapA
3782	3175	3487	267	496	881	4366	3859	4302	3099	2391	3294	844	1479	664	4118	4284	3956	KFPKENJG_00760	CDS			hypothetical protein
5558	4061	5144	659	1080	1621	6065	5237	5631	5336	3797	4901	1695	2803	1254	5764	5553	5310	KFPKENJG_00761	CDS	pepP	3.4.11.9	Xaa-Pro aminopeptidase
3443	2803	3564	426	466	1319	4814	4039	4597	1694	1634	1816	1783	2348	532	4736	4606	4552	KFPKENJG_00762	CDS	ubiH	1.14.13.-	2-octaprenyl-6-methoxyphenol hydroxylase
1580	1777	2282	356	609	1802	2349	2321	2522	1979	1485	1537	2026	1796	931	2594	2688	2547	KFPKENJG_00763	CDS	ubiI	1.14.13.240	2-octaprenylphenol hydroxylase
4376	5159	5923	477	1081	3584	1583	1429	1723	1583	1126	1259	2350	950	2543	1785	1697	1660	KFPKENJG_00764	CDS	gcvT	2.1.2.10	Aminomethyltransferase
1597	1623	2062	112	316	946	512	472	537	610	409	446	568	387	738	527	489	562	KFPKENJG_00765	CDS	gcvH		Glycine cleavage system H protein
17128	16158	20257	968	3298	7299	4173	3829	4720	4706	3722	3667	5288	2579	6638	3934	4413	4847	KFPKENJG_00766	CDS	gcvP	1.4.4.2	Glycine dehydrogenase (decarboxylating)
475	574	826	137	133	647	321	300	312	250	272	212	1102	422	147	277	245	239	KFPKENJG_00767	CDS	ygfF	1.-.-.-	putative oxidoreductase YgfF
477.5	465.842	636.062	150.044	243.537	355.47	224.167	201.699	217.059	256.494	194.032	320.129	546.142	603.036	380.162	170.059	228.567	213.976	KFPKENJG_00768	CDS			IS3 family transposase ISKpn1
672.874	822.717	926.789	256.016	439.056	850.418	339.951	277.459	339.957	712.144	513.644	624.325	785.984	523.972	485.378	325.384	314.041	313.078	KFPKENJG_00769	CDS			IS3 family transposase ISKpn1
285	336	455	83	180	469	320	224	293	212	201	186	565	237	226	268	316	316	KFPKENJG_00770	CDS	resA		Thiol-disulfide oxidoreductase ResA
67	137	213	54	57	219	110	124	141	117	70	62	266	182	57	136	129	112	KFPKENJG_00771	CDS			hypothetical protein
497	793	1479	437	456	2009	459	422	417	382	322	373	3482	1210	394	490	470	398	KFPKENJG_00772	CDS	dsbD_1	1.8.1.8	Thiol:disulfide interchange protein DsbD
1481	1394	1585	102	149	360	622	636	807	1576	1489	1877	671	334	165	983	849	729	KFPKENJG_00773	CDS			hypothetical protein
1198	1325	1884	353	428	1407	1880	1667	1818	1045	842	920	1854	1342	447	1717	1646	1636	KFPKENJG_00774	CDS	bglA_1	3.2.1.86	6-phospho-beta-glucosidase BglA
826	998	1041	424	737	1004	1071	907	1096	1226	901	919	759	1097	761	976	874	916	KFPKENJG_00775	CDS	glvR		HTH-type transcriptional regulator GlvR
481	491	509	206	239	360	401	372	365	381	257	323	413	552	245	397	416	338	KFPKENJG_00776	CDS			hypothetical protein
4802	4270	3994	1453	2660	3270	2032	1073	1231	7231	6067	7789	1493	2861	2412	2954	2390	2062	KFPKENJG_00777	CDS			hypothetical protein
3589	3381	4030	1124	1558	2328	4370	3423	4430	4070	2732	3723	2052	2235	1522	4010	4070	4482	KFPKENJG_00778	CDS	ygfZ		tRNA-modifying protein YgfZ
2693	2642	2328	473	766	1087	1964	1890	2097	3114	2314	2874	424	1418	800	2051	1894	1973	KFPKENJG_00779	CDS	sdhE		FAD assembly factor SdhE
1307	934	1404	212	371	527	1240	1045	1240	1114	885	1102	387	620	460	1273	1200	1176	KFPKENJG_00780	CDS	ygfX		Inner membrane protein YgfX
1236	905	1039	108	196	401	1195	1013	1279	898	771	1198	396	299	235	1238	1279	1139	KFPKENJG_00781	CDS	fldB		Flavodoxin 2
3562	2997	3976	315	350	920	4353	3907	4311	2352	1982	2376	1206	1120	476	4204	4307	4093	KFPKENJG_00782	CDS	xerD		Tyrosine recombinase XerD
2179	1664	2221	192	270	502	3182	2662	3024	1096	819	990	614	803	378	2979	3089	2967	KFPKENJG_00783	CDS	dsbC		Thiol:disulfide interchange protein DsbC
4134	3819	5174	665	640	1876	7388	6927	7413	1724	1389	1365	2781	2215	745	7825	7563	7062	KFPKENJG_00784	CDS	recJ	3.1.-.-	Single-stranded-DNA-specific exonuclease RecJ
6301	5002	6147	219	287	771	12953	11791	12433	2762	2154	2688	1074	938	605	11933	12243	10359	KFPKENJG_00785	CDS	prfB		Peptide chain release factor RF2
10516	8504.83	10574.5	305	496	1170	22147	20139.8	19999.5	3799.76	2802.32	3113	1596	1443.52	920	19984	19900	16796.8	KFPKENJG_00786	CDS	lysS	6.1.1.6	Lysine--tRNA ligase
1884	1657	1834	132	205	779	2169	1635	1907	1480	1244	1620	984	906	310	2371	1946	1845	KFPKENJG_00787	CDS	idi	5.3.3.2	Isopentenyl-diphosphate Delta-isomerase
133	172	333	170	98	421	51	57	70	75	69	58	560	530	92	74	76	73	KFPKENJG_00788	CDS	ydfK_2		putative membrane protein YdfK
80	165	272	60	64	269	82	68	108	107	72	56	331	219	76	73	85	84	KFPKENJG_00789	CDS	ubiX_1	2.5.1.129	Flavin prenyltransferase UbiX
222	576	1079	300	283	1216	162	158	209	236	170	213	1879	807	269	179	172	162	KFPKENJG_00790	CDS	lpdC_1	4.1.1.59	Gallate decarboxylase
723	893	1082	317	351	962	296	346	428	874	527	841	1277	919	349	451	394	390	KFPKENJG_00791	CDS	catM		HTH-type transcriptional regulator CatM
2289	2230	2457	357	439	1000	2011	1905	2301	1634	1436	1770	1277	990	612	2192	2001	2052	KFPKENJG_00792	CDS	nlpD_1		Murein hydrolase activator NlpD
139	148	175	28	72	114	113	146	152	200	125	191	136	72	115	176	116	102	KFPKENJG_00793	tRNA			tRNA-Gly
646	932	1529	273	456	1275	423	394	409	705	590	574	1646	619	476	440	408	345	KFPKENJG_00794	CDS	ribZ_1		Riboflavin transporter RibZ
679	852	1131	372	520	1184	523	423	562	588	471	472	1473	740	626	599	587	657	KFPKENJG_00795	CDS	nodD2_1		Nodulation protein D 2
266	388	420	169	272	422	134	92	95	392	232	269	542	280	304	85	121	99	KFPKENJG_00796	CDS	insK		Putative transposase InsK for insertion sequence element IS150
3523	3315	3255	1371	2127	2653	1189	754	1044	3267	2167	2845	1913	2160	3138	724	912	931	KFPKENJG_00797	CDS			hypothetical protein
2743	1484	1815	49	134	561	969	826	936	1046	492	900	669	766	293	725	628	660	KFPKENJG_00798	CDS	evgA_2		DNA-binding transcriptional activator EvgA
162	150	206	41	27	163	31	36	37	128	69	102	212	71	37	15	22	29	KFPKENJG_00799	CDS			hypothetical protein
141	234	439	102	80	381	21	44	27	186	161	189	656	216	146	25	14	12	KFPKENJG_00800	CDS			hypothetical protein
704	1478	2108	396	385	1574	182	200	186	572	469	528	2337	885	728	173	188	159	KFPKENJG_00801	CDS	evgS	2.7.13.3	Sensor protein EvgS
161	351	465	55	57	387	16	14	25	111	89	102	430	136	77	11	15	9	KFPKENJG_00802	CDS	evgA_3		DNA-binding transcriptional activator EvgA
318	724	764	181	279	582	23	17	50	184	152	192	721	232	411	28	36	32	KFPKENJG_00803	CDS	lpfC'		putative outer membrane usher protein LpfC'
595	1294	1490	241	324	1177	86	79	72	261	241	363	1551	632	251	83	56	74	KFPKENJG_00804	CDS			hypothetical protein
901	1906	1525	103	77	289	87	54	73	233	115	283	535	414	76	48	40	58	KFPKENJG_00805	CDS	hdeA		Acid stress chaperone HdeA
148	308	407	95	88	340	98	95	107	126	107	117	611	299	101	98	95	68	KFPKENJG_00806	CDS	nikE_2	7.2.2.11	Nickel import system ATP-binding protein NikE
208	483	558	116	113	488	122	144	166	177	166	157	850	399	114	123	127	125	KFPKENJG_00807	CDS	btuD_1	7.6.2.8	Vitamin B12 import ATP-binding protein BtuD
206	372	466	181	261	528	112	76	107	291	174	189	552	236	347	88	98	99	KFPKENJG_00808	CDS	ddpC_1		putative D,D-dipeptide transport system permease protein DdpC
207	372	665	122	120	635	139	111	117	127	63	96	884	357	124	143	120	150	KFPKENJG_00809	CDS	gsiC_1		Glutathione transport system permease protein GsiC
592	988	1354	195	304	1145	295	227	305	420	286	323	1594	613	286	243	244	236	KFPKENJG_00810	CDS			hypothetical protein
438	877	1104	291	545	1068	161	141	171	455	323	434	1200	609	700	153	116	123	KFPKENJG_00811	CDS			Urea transporter
854	1484	1698	225	302	549	115	157	151	510	312	474	653	810	356	149	165	105	KFPKENJG_00812	CDS	ureD_2		Urease accessory protein UreD
463	844	794	76	113	282	58	76	94	185	124	230	444	214	141	66	71	64	KFPKENJG_00813	CDS	ureG_2		Urease accessory protein UreG
460	756	894	58	69	237	66	56	67	155	79	159	283	175	74	86	56	64	KFPKENJG_00814	CDS	ureF_2		Urease accessory protein UreF
564	1090	1098	139	134	372	82	57	70	220	185	209	492	243	147	64	62	50	KFPKENJG_00815	CDS	ureE_2		Urease accessory protein UreE
1742	3111	3360	271	297	1215	307	285	378	915	624	896	2000	1048	343	290	258	277	KFPKENJG_00816	CDS	ureC_2	3.5.1.5	Urease subunit alpha
262	561	458	85	72	199	17	9	17	144	92	144	247	133	124	5	31	14	KFPKENJG_00817	CDS	ureB_2	3.5.1.5	Urease subunit beta
751	1536	1526	188	197	672	72	27	56	338	206	316	996	402	278	59	46	57	KFPKENJG_00818	CDS	amt		Ammonia channel
260	638	551	29	39	226	23	25	15	122	81	123	345	102	79	20	22	26	KFPKENJG_00819	CDS	hdeB_3		Acid stress chaperone HdeB
368	861	912	62	80	494	23	26	28	194	104	206	669	258	127	14	18	25	KFPKENJG_00820	CDS	hdeD_2		Protein HdeD
644	1273	1709	265	375	1308	113	86	89	369	312	385	1511	866	580	73	109	81	KFPKENJG_00821	CDS	emrY		putative multidrug resistance protein EmrY
372	894	1052	433	615	1046	64	41	84	450	211	255	1061	518	728	87	35	49	KFPKENJG_00822	CDS	emrK		putative multidrug resistance protein EmrK
659	932	962	279	440	807	125	111	128	1273	914	1218	744	563	592	118	118	136	KFPKENJG_00823	CDS	evgA_4		DNA-binding transcriptional activator EvgA
1594	2044	2122	929	1508	2186	634	519	650	2215	1399	1638	1863	2055	2099	668	677	595	KFPKENJG_00824	CDS	rcsC_2	2.7.13.3	Sensor histidine kinase RcsC
286	292	395	131	174	354	117	138	160	211	154	205	434	269	194	135	123	106	KFPKENJG_00825	CDS	crcB_1		Putative fluoride ion transporter CrcB
471	550	654	89	120	425	181	175	230	236	161	199	552	313	128	173	135	182	KFPKENJG_00826	CDS	crcB_2		Putative fluoride ion transporter CrcB
179	314	404	179	401	594	73	49	76	257	167	159	574	224	633	92	59	57	KFPKENJG_00827	CDS			hypothetical protein
446	951	1315	242	258	1192	252	211	221	329	266	272	1567	808	409	288	211	218	KFPKENJG_00828	CDS	pdeG_1	3.1.4.52	putative cyclic di-GMP phosphodiesterase PdeG
155	301	421	94	73	319	34	13	23	85	70	75	468	266	182	29	21	20	KFPKENJG_00829	CDS			hypothetical protein
120	381	612	178	136	857	74	53	91	81	61	75	1287	473	127	62	73	77	KFPKENJG_00830	CDS			hypothetical protein
163	379	664	181	146	672	64	80	79	153	86	95	1178	446	175	67	55	79	KFPKENJG_00831	CDS	yajO_1	1.1.-.-	1-deoxyxylulose-5-phosphate synthase YajO
62	137	190	56	58	236	23	15	24	46	37	42	337	151	53	27	21	20	KFPKENJG_00832	CDS	kefF_1	1.6.5.2	Glutathione-regulated potassium-efflux system ancillary protein KefF
74	143	135	28	46	100	23	33	32	61	44	66	180	110	51	34	16	37	KFPKENJG_00833	CDS			hypothetical protein
4246	4372	3923	1151	2909	4096	961	623	824	8011	4573	6807	2308	1518	4138	1100	930	1139	KFPKENJG_00834	CDS	pgrR_1		HTH-type transcriptional regulator PgrR
714	550	760	65	116	314	207	373	470	512	374	475	451	241	200	385	350	342	KFPKENJG_00835	CDS			hypothetical protein
1651	1167	1717	155	156	520	578	625	900	1319	999	1397	685	508	257	888	864	894	KFPKENJG_00836	CDS			hypothetical protein
1388	1282	1213	103	136	395	519	497	631	1614	1005	1526	488	502	236	801	709	736	KFPKENJG_00837	CDS			hypothetical protein
886	566	647	108	176	322	123	104	171	1366	1288	1594	406	290	250	121	89	121	KFPKENJG_00838	CDS			hypothetical protein
1186	822	1374	301	269	1028	298	186	297	1272	1290	1575	1799	687	285	283	216	248	KFPKENJG_00839	CDS	arsB		Arsenical pump membrane protein
326	428	570	132	157	386	205	155	186	372	290	336	599	523	176	188	179	174	KFPKENJG_00840	CDS	arsC	1.20.4.1	Arsenate reductase
5098	4646	5269	746	1042	2410	2452	1709	2105	5780	4335	5288	2818	1613	1077	2309	2250	2460	KFPKENJG_00841	CDS	dtpT		Di-/tripeptide transporter
1503	2114	1653	735	660	1161	238	230	272	1986	1148	1534	852	3884	681	365	298	296	KFPKENJG_00842	CDS			hypothetical protein
538	795	1316	276	322	1194	1351	1277	1417	397	390	337	1961	810	269	1522	1488	1404	KFPKENJG_00843	CDS	cusC_1		Cation efflux system protein CusC
855	1093	1866	428	564	1905	2362	2134	2501	608	386	412	2888	1148	428	2535	2410	2525	KFPKENJG_00844	CDS	mdtO		Multidrug resistance protein MdtO
663	878	1298	223	164	887	1812	1535	1717	368	278	332	1506	612	199	1764	1817	1715	KFPKENJG_00845	CDS	mdtN		Multidrug resistance protein MdtN
337	494	493	89	100	313	808	798	823	318	277	269	443	360	137	846	875	784	KFPKENJG_00846	CDS			hypothetical protein
81	152	195	153	185	358	41	49	54	129	97	141	369	238	221	56	55	47	KFPKENJG_00847	CDS			hypothetical protein
406	572	422	750	1105	1468	144	118	154	1241	796	959	646	798	1558	168	183	200	KFPKENJG_00848	CDS	yjdJ		putative protein YjdJ
732	809	1151	656	626	1487	242	255	284	1131	978	1041	1884	939	848	275	209	227	KFPKENJG_00849	CDS			hypothetical protein
332	478	704	173	232	695	175	187	229	255	200	236	1103	558	137	166	152	220	KFPKENJG_00850	CDS	fimH_1		Type 1 fimbrin D-mannose specific adhesin
131	146	260	94	84	338	58	66	75	54	50	29	565	253	72	71	67	83	KFPKENJG_00851	CDS	fimG_1		Protein FimG
61	144	193	55	107	346	30	53	39	24	55	28	589	184	45	17	51	58	KFPKENJG_00852	CDS	fimF_1		Protein FimF
401	958	1743	483	535	2207	226	319	304	220	206	220	3633	1147	355	233	250	222	KFPKENJG_00853	CDS	fimD_1		Outer membrane usher protein FimD
257	310	489	155	212	589	50	112	119	127	90	124	1014	316	206	55	93	67	KFPKENJG_00854	CDS	fimC_2		Chaperone protein FimC
120	191	309	82	94	303	23	59	75	43	26	47	509	205	71	41	60	37	KFPKENJG_00855	CDS	lpfA_1		putative major fimbrial subunit LpfA
1673	1475	1751	352	1710	842	257	865	1193	454	467	472	719	267	237	489	592	568	KFPKENJG_00856	CDS	fim		Fimbrial subunit type 1
1195	1238	1458	288	500	850	567	510	619	1014	682	893	1026	391	565	590	460	426	KFPKENJG_00857	CDS			ISKra4 family transposase ISCep1
841	922	1123	110	130	432	261	266	267	496	246	423	541	450	194	218	232	312	KFPKENJG_00858	CDS			ISKra4 family transposase ISCep1
792	1123	1295	648	1310	2044	390	357	440	763	564	683	1644	1336	1301	411	380	370	KFPKENJG_00859	CDS			hypothetical protein
157	177	343	119	158	450	172	99	160	181	132	176	555	266	153	191	135	154	KFPKENJG_00860	CDS			hypothetical protein
94	251	605	169	202	790	54	49	93	85	97	74	1673	481	178	98	83	95	KFPKENJG_00861	CDS			hypothetical protein
2016	1241	1195	2528	7440	5269	1438	902	1025	5194	4234	4437	4141	1114	14166	1032	1128	1098	KFPKENJG_00862	CDS			hypothetical protein
159702	182462	184509	699	2701	2272	15178	20880	23174	36964	28046	29219	6536	2230	19136	27861	22352	25831	KFPKENJG_00863	CDS			hypothetical protein
23225	24727	30005	123	349	585	1481	3040	2861	5957	3850	3971	1142	460	1646	3316	3006	3127	KFPKENJG_00864	CDS	yadV_1		putative fimbrial chaperone YadV
47289	48622	57166	473	904	2409	5044	7634	7631	11584	8777	8704	3826	1467	3821	9403	8082	8225	KFPKENJG_00865	CDS	htrE		Outer membrane usher protein HtrE
8287	8099	8877	189	316	781	1104	1564	1706	2035	1850	1697	1440	448	980	2231	1808	1785	KFPKENJG_00866	CDS	mrkD_1		Fimbria adhesin protein
2159	2421	2534	294	460	622	420	525	617	824	692	797	848	398	680	747	620	590	KFPKENJG_00867	CDS			hypothetical protein
2797	2808	3126	142	209	443	397	490	443	1155	754	1049	587	606	391	681	540	574	KFPKENJG_00868	CDS	pdeH_1	3.1.4.52	Cyclic di-GMP phosphodiesterase PdeH
5630	5626	5973	71	102	248	371	549	519	1575	1072	1468	429	343	169	694	569	700	KFPKENJG_00869	CDS			hypothetical protein
13480	13789	15607	115	139	451	638	1128	1282	3802	2543	3761	587	1085	501	1270	1105	1240	KFPKENJG_00870	CDS	ycgR		Flagellar brake protein YcgR
566	781	1140	411	385	1140	446	453	428	531	325	453	1598	807	388	388	472	481	KFPKENJG_00871	CDS	pdxI	1.1.1.65	Pyridoxine 4-dehydrogenase
1787	1719	2256	247	413	1133	3306	3460	3936	934	677	851	1449	824	482	3051	3176	2811	KFPKENJG_00872	CDS	yqeG		Inner membrane transport protein YqeG
723	544	769	154	262	662	153	143	189	909	679	932	756	430	325	177	188	114	KFPKENJG_00873	CDS			hypothetical protein
1987	2215	2314	384	1379	2263	715	612	749	4533	2980	3839	1593	1141	1636	869	807	758	KFPKENJG_00874	CDS	gltC_1		HTH-type transcriptional regulator GltC
1224	1374	1923	362	707	1877	385	352	538	1106	1065	1080	2194	1441	604	522	462	503	KFPKENJG_00875	CDS	thlA_1	2.3.1.9	Acetyl-CoA acetyltransferase
480	686	877	431	353	799	232	227	207	336	302	346	958	1254	386	240	212	248	KFPKENJG_00876	CDS	kdgM		Oligogalacturonate-specific porin KdgM
399	632	949	230	198	1002	132	115	115	431	313	370	1538	842	233	145	155	178	KFPKENJG_00877	CDS	ogl	4.2.2.6	Oligogalacturonate lyase
166	505	712	165	256	1026	231	138	262	200	192	186	1527	503	172	218	210	235	KFPKENJG_00878	CDS	kduD_1	1.1.1.127	2-dehydro-3-deoxy-D-gluconate 5-dehydrogenase
387	694	1151	225	181	1079	574	432	528	236	176	246	1653	560	177	548	448	436	KFPKENJG_00879	CDS	araE		Arabinose-proton symporter
1119	1286	1720	316	401	991	590	465	555	1071	798	1059	1594	1047	495	537	465	523	KFPKENJG_00880	CDS	cytR_1		HTH-type transcriptional repressor CytR
209	679	943	185	204	1040	67	47	37	366	251	306	1653	1028	149	63	45	56	KFPKENJG_00881	CDS	cscB		Sucrose permease
335	814	1309	442	480	1578	204	149	173	473	383	422	2219	1425	485	223	156	170	KFPKENJG_00882	CDS	sacA	3.2.1.26	Sucrose-6-phosphate hydrolase
227	523	936	420	477	1375	46	25	44	298	196	211	2046	890	454	41	37	45	KFPKENJG_00883	CDS			hypothetical protein
318	530	834	213	184	958	97	110	100	245	170	182	1531	702	200	141	109	139	KFPKENJG_00884	CDS	yesO		Putative ABC transporter substrate-binding protein YesO
338	546	930	174	168	930	148	161	158	331	230	309	1324	794	181	186	141	166	KFPKENJG_00885	CDS	msiK_1	7.5.2.-	Diacetylchitobiose uptake system ATP-binding protein MsiK
218	347	600	79	122	517	36	42	61	213	171	181	844	451	139	45	48	62	KFPKENJG_00886	CDS	dasC		Diacetylchitobiose uptake system permease protein DasC
216	640	655	144	164	727	25	16	19	412	280	324	1073	512	237	17	17	23	KFPKENJG_00887	CDS	lacF		Lactose transport system permease protein LacF
126	233	345	112	127	456	68	73	83	167	110	148	533	323	128	79	82	109	KFPKENJG_00888	CDS			hypothetical protein
503	620	671	210	240	617	296	221	376	655	429	522	792	466	171	355	367	433	KFPKENJG_00889	CDS	ygeA	5.1.1.13	L-aspartate/glutamate-specific racemase
776	893	1149	352	394	1076	763	663	818	713	557	585	1474	676	375	783	813	847	KFPKENJG_00890	CDS	occR		Octopine catabolism/uptake operon regulatory protein OccR
961	1019	1759	238	342	1050	891	1549	1884	628	475	551	1638	1294	446	2493	3267	3142	KFPKENJG_00891	CDS	lysA	4.1.1.20	Diaminopimelate decarboxylase
4033	3646	4168	229	298	854	1511	1277	1568	4155	3117	3815	1055	2295	454	1620	1681	1588	KFPKENJG_00892	CDS	ascG_1		HTH-type transcriptional regulator AscG
317	853	1308	251	227	992	99	92	109	392	289	336	1627	1155	244	105	117	124	KFPKENJG_00893	CDS	licC_2		Lichenan permease IIC component
411	695	1145	268	202	1010	146	114	153	320	201	295	1783	788	202	149	136	179	KFPKENJG_00894	CDS	gmuD_1	3.2.1.86	6-phospho-beta-glucosidase GmuD
974	864	1188	122	181	660	810	586	720	868	675	779	1031	766	232	737	637	666	KFPKENJG_00895	CDS	lldR_3		Putative L-lactate dehydrogenase operon regulatory protein
658	536	848	168	173	386	697	525	615	548	358	515	572	591	242	709	583	639	KFPKENJG_00896	CDS			hypothetical protein
1560	1790	2059	604	557	1283	1637	1315	1494	1591	1164	1392	1773	1593	512	1686	1443	1488	KFPKENJG_00897	CDS	galR		HTH-type transcriptional regulator GalR
1947	2080	2938	375	335	1681	1994	1883	2404	1387	1120	1244	2784	1364	373	2228	2207	2285	KFPKENJG_00898	CDS	aas		Bifunctional protein Aas
590	793	1124	233	194	1028	739	713	890	318	209	241	1716	659	162	955	982	947	KFPKENJG_00899	CDS	lplT		Lysophospholipid transporter LplT
3778	2936	3586	263	291	1119	2006	1599	1915	2803	2197	3333	1669	862	417	2397	2250	2222	KFPKENJG_00900	CDS	tas		Protein tas
5196	5916	5002	296	673	951	1415	1255	1576	4312	2935	3709	793	2224	1142	3178	2836	2878	KFPKENJG_00901	CDS	ygdR_1		putative lipoprotein YgdR
1306	1056	1466	143	221	573	947	779	835	1116	815	1112	932	507	303	909	811	764	KFPKENJG_00902	CDS			hypothetical protein
1108	1730	1715	279	868	1345	423	272	373	3326	2159	2297	1526	724	1509	397	372	365	KFPKENJG_00903	CDS	mutH		DNA mismatch repair protein MutH
4819	5909	4579	820	2434	2999	2906	2096	2497	7577	4942	6160	1039	2201	3084	3223	2744	2651	KFPKENJG_00904	CDS	rppH_2	3.6.1.-	RNA pyrophosphohydrolase
9671	6605	9359	951	1514	3312	7674	6927	8121	7897	6150	8046	3692	3363	1973	8847	8485	8361	KFPKENJG_00905	CDS	ptsP	2.7.3.9	Phosphoenolpyruvate-dependent phosphotransferase system
2694	2219	2894	193	211	803	3601	3349	3816	1542	1237	1704	1305	830	307	3489	3562	3140	KFPKENJG_00906	CDS	lgt	2.5.1.145	Phosphatidylglycerol--prolipoprotein diacylglyceryl transferase
4142	3497	4097	409	744	1328	4743	4109	4693	2832	2181	2724	991	956	1047	4485	4475	3868	KFPKENJG_00907	CDS	thyA	2.1.1.45	Thymidylate synthase
68	183	295	95	42	410	202	176	178	64	31	54	666	256	53	173	115	128	KFPKENJG_00908	CDS			hypothetical protein
56	78	240	89	70	389	86	105	66	22	16	23	706	352	60	66	62	69	KFPKENJG_00909	CDS			hypothetical protein
36	49	90	46	33	200	84	67	52	13	14	7	372	135	21	72	79	44	KFPKENJG_00910	CDS			hypothetical protein
29	48	111	49	30	139	87	88	82	37	16	20	215	153	14	76	82	64	KFPKENJG_00911	CDS			hypothetical protein
3052	3461	4601	1415	1353	3926	4231	3943	4730	2845	2063	2354	5545	3161	1074	5269	5358	5704	KFPKENJG_00912	CDS	recC	3.1.11.5	RecBCD enzyme subunit RecC
5115	4411	6037	726	1040	2925	2287	2663	2992	4644	3304	4380	3850	3590	1161	3190	3448	3893	KFPKENJG_00913	CDS	ptrA	3.4.24.55	Protease 3
4119	4425	6561	861	900	3504	6837	6442	7134	2506	2014	2263	5341	3070	1102	7646	7943	7614	KFPKENJG_00914	CDS	recB	3.1.11.5	RecBCD enzyme subunit RecB
855	1228	2167	439	295	2143	1895	1630	1986	459	432	443	3380	1650	267	2189	2153	2102	KFPKENJG_00915	CDS	recD	3.1.11.5	RecBCD enzyme subunit RecD
169	239	299	54	60	200	121	142	158	353	246	317	315	149	80	154	159	144	KFPKENJG_00916	CDS			hypothetical protein
1690	977	1585	318	370	1223	351	314	354	1217	1167	1108	1662	875	415	335	355	372	KFPKENJG_00917	CDS	argA	2.3.1.1	Amino-acid acetyltransferase
6641	4746	6077	231	216	1144	4045	3611	4630	5543	4645	6157	2023	905	335	4281	4079	4128	KFPKENJG_00918	CDS	amiC_1	3.5.1.28	N-acetylmuramoyl-L-alanine amidase AmiC
2097	1524	2219	167	169	810	2064	2046	2350	1323	881	1148	1348	471	219	2462	2425	2417	KFPKENJG_00919	CDS	cobD_1	4.1.1.81	Threonine-phosphate decarboxylase
670	742	1090	213	282	933	1309	1338	1610	486	312	342	1296	702	343	1567	1425	1457	KFPKENJG_00920	CDS	pduX	2.7.1.177	L-threonine kinase
355	445	785	185	154	940	60	57	82	229	105	144	1577	445	128	70	59	87	KFPKENJG_00921	CDS	pduW	2.7.2.15	putative propionate kinase
57	68	140	42	32	166	5	6	7	33	22	26	327	133	33	4	8	11	KFPKENJG_00922	CDS	pduV		Propanediol utilization protein PduV
105	99	131	27	19	108	9	11	6	60	35	54	205	91	39	19	16	5	KFPKENJG_00923	CDS	pduU		Propanediol utilization protein PduU
105	133	227	93	49	289	6	10	8	38	31	58	590	231	40	11	21	12	KFPKENJG_00924	CDS			hypothetical protein
856	913	1370	218	167	1193	82	49	84	399	172	295	2316	696	153	79	71	82	KFPKENJG_00925	CDS	rsxC_1	7.-.-.-	Ion-translocating oxidoreductase complex subunit C
954	737	1176	157	150	721	127	74	87	444	191	378	1430	407	113	107	107	102	KFPKENJG_00926	CDS	adhE_1		Aldehyde-alcohol dehydrogenase
1271	1040	1424	269	353	1121	199	149	169	730	335	529	1885	694	261	189	175	188	KFPKENJG_00927	CDS	astD_1	1.2.1.71	N-succinylglutamate 5-semialdehyde dehydrogenase
850	635	1111	164	183	778	66	57	63	362	227	315	1311	522	146	61	89	88	KFPKENJG_00928	CDS			hypothetical protein
171	113	163	24	11	128	16	21	11	77	51	90	275	92	21	12	15	23	KFPKENJG_00929	CDS	ccmL		Carbon dioxide concentrating mechanism protein CcmL
213	145	269	52	76	228	5	13	9	148	44	94	539	168	41	16	5	11	KFPKENJG_00930	CDS			hypothetical protein
708	501	720	67	44	330	34	22	28	344	113	289	489	222	52	32	29	46	KFPKENJG_00931	CDS	pduL	2.3.1.222	Phosphate propanoyltransferase
316	179	428	71	42	348	19	10	18	159	75	161	520	218	64	21	18	25	KFPKENJG_00932	CDS			hypothetical protein
350	180	350	15	38	155	5	27	11	216	97	134	297	108	17	17	4	4	KFPKENJG_00933	CDS	pduA_1		Propanediol utilization protein PduA
324	159	220	27	10	95	4	5	7	191	62	120	135	54	18	12	4	15	KFPKENJG_00934	CDS			hypothetical protein
3041	1648	2669	290	218	1301	59	55	79	1368	569	1032	2099	733	220	70	65	49	KFPKENJG_00935	CDS	ddrA_2		Diol dehydratase-reactivating factor alpha subunit
1118	538	876	71	46	324	15	17	17	562	238	417	480	160	57	13	17	14	KFPKENJG_00936	CDS	pduE_2	4.2.1.28	Propanediol dehydratase small subunit
3008	1442	2205	108	89	395	30	33	29	1442	486	1022	687	309	110	54	45	51	KFPKENJG_00937	CDS	pduD_2	4.2.1.28	Propanediol dehydratase medium subunit
7073	3927	5313	239	255	1098	86	69	26	3449	1294	2188	1983	645	247	60	53	63	KFPKENJG_00938	CDS	pduC	4.2.1.28	Propanediol dehydratase large subunit
1979	1460	1983	181	186	725	49	34	47	1058	419	665	1113	442	184	46	54	58	KFPKENJG_00939	CDS	pduB		Propanediol utilization protein PduB
479	322	507	45	38	180	3	7	0	250	106	180	272	136	39	13	2	10	KFPKENJG_00940	CDS	pduA_2		Propanediol utilization protein PduA
809	1013	1258	307	368	1095	75	90	100	714	320	424	1409	564	548	120	106	116	KFPKENJG_00941	CDS	pduF		Propanediol diffusion facilitator
574	726	1013	98	191	682	145	215	269	444	244	339	983	453	192	284	223	256	KFPKENJG_00942	CDS	rhaS_3		HTH-type transcriptional activator RhaS
1097	1315	1941	358	537	1591	1449	4120	5432	1305	855	881	2270	3018	904	4186	5017	5511	KFPKENJG_00943	CDS	cbiA	6.3.5.11	Cobyrinate a,c-diamide synthase
297	411	731	247	196	867	328	1369	1927	217	168	171	1403	851	166	1164	1910	2137	KFPKENJG_00944	CDS	cobD_2		Cobalamin biosynthesis protein CobD
426	294	509	160	127	475	262	1378	1711	308	204	194	886	762	200	1217	1920	1975	KFPKENJG_00945	CDS	cbiC	5.4.99.60	Cobalt-precorrin-8 methylmutase
658	629	1038	187	149	807	612	2570	2903	456	285	319	1440	1228	265	2245	3626	3638	KFPKENJG_00946	CDS	cbiD	2.1.1.195	Cobalt-precorrin-5B C(1)-methyltransferase
149	214	383	125	93	457	261	983	1002	133	104	96	762	524	118	850	1299	1276	KFPKENJG_00947	CDS	cbiE	2.1.1.289	Cobalt-precorrin-7 C(5)-methyltransferase
222	190	400	87	81	304	178	897	809	235	135	143	701	496	137	804	1222	1078	KFPKENJG_00948	CDS	cbiT	2.1.1.196	Cobalt-precorrin-6B C(15)-methyltransferase (decarboxylating)
371	327	522	103	85	476	224	861	838	259	149	161	850	506	110	833	1087	1107	KFPKENJG_00949	CDS	cbiF	2.1.1.271	Cobalt-precorrin-4 C(11)-methyltransferase
610	510	924	215	159	823	355	1346	1400	421	220	321	1536	1003	163	1415	1938	1743	KFPKENJG_00950	CDS	cbiG	3.7.1.12	Cobalt-precorrin-5A hydrolase
444	301	646	93	84	422	202	1179	1115	321	188	230	694	625	178	1238	1429	1405	KFPKENJG_00951	CDS	cbiH	2.1.1.-	putative cobalt-factor III C(17)-methyltransferase
245	238	435	135	117	586	64	573	566	165	113	128	1030	448	96	593	744	683	KFPKENJG_00952	CDS	cbiJ	1.3.1.106	Cobalt-precorrin-6A reductase
560	441	756	83	103	497	166	1027	1164	407	235	283	898	679	188	1166	1312	1258	KFPKENJG_00953	CDS	cbiK	4.99.1.3	Sirohydrochlorin cobaltochelatase
438	371	773	144	107	542	182	1029	1029	319	243	225	1204	655	169	1173	1347	1177	KFPKENJG_00954	CDS	cbiL	2.1.1.151	Cobalt-precorrin-2 C(20)-methyltransferase
380	374	693	131	75	536	127	584	639	250	204	203	971	616	170	788	955	834	KFPKENJG_00955	CDS	cbiM		Cobalt transport protein CbiM
21	28	74	19	24	64	8	77	65	39	24	27	132	110	34	60	85	61	KFPKENJG_00956	CDS	cbiN		Cobalt transport protein CbiN
331	335	589	150	176	520	120	695	668	234	213	177	849	611	195	731	781	632	KFPKENJG_00957	CDS	cbiQ		Cobalt transport protein CbiQ
277	283	510	104	89	525	235	525	543	124	116	110	846	399	61	604	647	514	KFPKENJG_00958	CDS	cbiO	7.-.-.-	Cobalt import ATP-binding protein CbiO
567	727	1329	257	270	1246	476	1224	1236	337	257	272	2271	1040	316	1334	1358	1137	KFPKENJG_00959	CDS	cobQ		Cobyric acid synthase
259	271	437	78	57	292	185	390	454	118	89	109	660	365	77	543	532	461	KFPKENJG_00960	CDS	cobU	2.7.1.156	Bifunctional adenosylcobalamin biosynthesis protein CobU
433	539	1074	180	155	1071	645	903	1103	205	148	244	1781	657	141	982	958	779	KFPKENJG_00961	CDS	cobT_1	2.4.2.21	Nicotinate-nucleotide--dimethylbenzimidazole phosphoribosyltransferase
97.6667	102.667	144.667	61	54.6667	145.667	132.333	126.333	160.667	81.6667	78.3333	74.6667	238.333	108	81.3333	131	136.333	137.667	KFPKENJG_00962	tRNA			tRNA-Met
97.6667	102.667	144.667	61	54.6667	145.667	132.333	126.333	160.667	81.6667	78.3333	74.6667	238.333	108	81.3333	131	136.333	137.667	KFPKENJG_00963	tRNA			tRNA-Met
4633	4455	4821	529	895	1606	5279	4931	6142	3561	2692	3414	1593	2005	873	5729	5555	5512	KFPKENJG_00964	CDS	mltA	4.2.2.-	Membrane-bound lytic murein transglycosylase A
2060	1891	2618	819	654	1220	3261	3213	3749	1494	1108	1212	1162	1579	652	3358	3480	3356	KFPKENJG_00965	CDS	tcdA	6.1.-.-	tRNA threonylcarbamoyladenosine dehydratase
696	485	754	119	173	289	751	620	736	318	184	289	353	401	199	676	803	667	KFPKENJG_00966	CDS	csdE		Sulfur acceptor protein CsdE
2998	2367	3875	608	847	1787	2204	1972	2061	1736	1163	1471	2085	1796	952	2137	2135	2108	KFPKENJG_00967	CDS	csdA	2.8.1.7	Cysteine desulfurase CsdA
1510	1464	1712	216	350	567	1124	691	746	771	465	649	438	427	515	722	735	669	KFPKENJG_00968	CDS	ygdR_2		putative lipoprotein YgdR
3745	3195	2989	1179	2013	2107	1264	1377	1609	6842	5105	6038	1436	2184	2554	1529	1677	1802	KFPKENJG_00969	CDS	gcvA_1		Glycine cleavage system transcriptional activator
444	266	359	158	170	231	308	300	372	524	548	534	246	326	183	319	304	312	KFPKENJG_00970	CDS			hypothetical protein
3718	2568	3016	774	794	1466	2622	2598	3041	2896	2488	3212	1297	2181	884	2782	2756	2675	KFPKENJG_00971	CDS	rlmM	2.1.1.186	Ribosomal RNA large subunit methyltransferase M
786	956	1213	164	158	401	195	225	209	632	404	482	600	650	186	222	222	189	KFPKENJG_00972	CDS	ydjF		putative HTH-type transcriptional regulator YdjF
125	124	215	49	38	198	30	31	35	71	69	94	376	234	36	20	29	28	KFPKENJG_00973	CDS	fucU	5.1.3.29	L-fucose mutarotase
458	562	1047	235	204	1276	98	85	106	359	316	360	2159	1009	176	99	133	91	KFPKENJG_00974	CDS	fucK	2.7.1.51	L-fuculokinase
935	694	1539	325	245	1498	86	55	61	1147	982	1183	2514	1375	197	86	50	56	KFPKENJG_00975	CDS	fucI	5.3.1.25	L-fucose isomerase
1442	1111	1296	225	234	993	23	15	18	4168	3278	4041	1591	1180	233	26	27	32	KFPKENJG_00976	CDS	fucP		L-fucose-proton symporter
160	294	453	97	77	567	26	9	10	167	115	127	852	285	114	24	15	15	KFPKENJG_00977	CDS	fucA	4.1.2.17	L-fuculose phosphate aldolase
293	584	971	346	378	1317	177	126	185	412	280	348	1769	822	440	206	171	224	KFPKENJG_00978	CDS	fucO	1.1.1.77	Lactaldehyde reductase
1094	1029	1352	576	671	1346	739	528	717	1338	877	1061	1225	1101	594	805	770	777	KFPKENJG_00979	CDS	ygdG	3.1.-.-	Flap endonuclease Xni
730	971	1738	526	513	2234	274	208	263	721	478	507	3381	1324	407	301	227	320	KFPKENJG_00980	CDS	norR_1		Anaerobic nitric oxide reductase transcription regulator NorR
229	518	864	259	209	1101	109	80	102	308	204	265	2072	674	178	143	129	95	KFPKENJG_00981	CDS	msuD_1	1.14.14.5	Methanesulfonate monooxygenase
127	425	948	291	244	1454	100	55	94	146	120	112	2477	839	187	113	106	140	KFPKENJG_00982	CDS			hypothetical protein
82	517	771	322	275	1277	84	35	50	160	89	109	1921	708	270	59	47	61	KFPKENJG_00983	CDS	dmoA	1.14.13.131	Dimethyl-sulfide monooxygenase
39	215	471	207	128	766	54	25	33	25	19	30	1409	547	102	28	36	39	KFPKENJG_00984	CDS	metN_1	3.6.3.-	Methionine import ATP-binding protein MetN
27	111	313	107	113	496	14	12	19	28	19	14	936	310	94	6	17	21	KFPKENJG_00985	CDS	metI_1		D-methionine transport system permease protein MetI
46	233	457	96	108	542	42	15	25	56	35	35	950	303	102	14	20	32	KFPKENJG_00986	CDS			hypothetical protein
99	424	875	283	254	1298	70	37	75	128	117	98	2061	745	197	50	67	46	KFPKENJG_00987	CDS	ygcS		Inner membrane metabolite transport protein YgcS
45	330	616	183	186	1025	37	21	31	33	16	22	1837	604	104	36	41	24	KFPKENJG_00988	CDS	sfnC	1.14.14.-	putative FMNH2-dependent monooxygenase SfnC
658	585	1061	209	106	744	384	309	377	383	280	358	1412	588	113	243	258	262	KFPKENJG_00989	CDS	ssuA_1		Putative aliphatic sulfonates-binding protein
5412	3341	4866	292	301	1260	2342	2941	4368	4261	2537	3052	1994	1206	665	2751	3407	4012	KFPKENJG_00990	CDS	sdaB	4.3.1.17	L-serine dehydratase 2
8152	6110	8147	208	361	918	4189	4997	6666	6295	4015	4836	1501	2575	1148	4403	4865	5500	KFPKENJG_00991	CDS	sdaC_1		Serine transporter
11914	8964	8949	5209	10395	12755	5817	5580	6782	22245	15485	21027	4621	4722	12374	6492	7348	8418	KFPKENJG_00992	CDS	ppnN	3.2.2.-	Pyrimidine/purine nucleotide 5'-monophosphate nucleosidase
1668	1792	1975	666	967	1345	1418	1419	1733	2111	1647	2064	1341	1080	1322	1765	1753	1636	KFPKENJG_00993	CDS	queF	1.7.1.13	NADPH-dependent 7-cyano-7-deazaguanine reductase
3915	3514	3953	893	1432	1686	2430	2462	2561	3031	2361	3105	1188	1158	1879	2748	2506	2428	KFPKENJG_00994	CDS	syd		Protein Syd
740	632	922	59	59	306	1069	1072	1144	215	171	237	421	168	87	977	1031	772	KFPKENJG_00995	CDS	yqcC		putative protein YqcC
1594	1274	1968	204	257	745	2841	2402	2538	523	404	490	923	385	308	2434	2186	1854	KFPKENJG_00996	CDS	truC	5.4.99.26	tRNA pseudouridine synthase C
3359	3101	3309	850	1550	2343	2445	2237	2535	3418	2209	2869	839	1127	1551	2685	2275	2398	KFPKENJG_00997	CDS			hypothetical protein
288	687	1009	287	268	1143	260	210	271	278	211	242	1816	1142	291	325	292	363	KFPKENJG_00998	CDS	gudP_1		putative glucarate transporter
344	562	938	359	385	1417	183	224	286	535	419	442	2329	1091	326	239	327	336	KFPKENJG_00999	CDS	gudX	4.2.1.-	Glucarate dehydratase-related protein
343	609	1009	394	364	1137	248	292	334	392	307	378	1670	1142	337	262	428	560	KFPKENJG_01000	CDS	gudD	4.2.1.40	Glucarate dehydratase
486	675	1103	461	413	1410	266	347	326	768	578	553	2100	1315	348	342	399	525	KFPKENJG_01001	CDS	garK_2	2.7.1.165	Glycerate 2-kinase
1689	2218	2946	568	831	2352	1970	2349	2643	1481	957	1102	3167	2089	966	2500	2517	2515	KFPKENJG_01002	CDS	barA	2.7.13.3	Signal transduction histidine-protein kinase BarA
3154	3416	3740	1032	2095	3068	3575	2774	3240	4522	3482	4189	2339	2078	1798	3152	3143	3040	KFPKENJG_01003	CDS	rlmD	2.1.1.190	23S rRNA (uracil(1939)-C(5))-methyltransferase RlmD
6184	5215	6195	2409	3269	5363	5985	4708	5578	6129	5154	5957	3523	6964	2832	5555	5646	5689	KFPKENJG_01004	CDS	relA	2.7.6.5	GTP pyrophosphokinase
707	935	1311	288	367	912	1113	1050	1128	660	518	539	1115	868	352	1126	1140	1140	KFPKENJG_01005	CDS	mazG	3.6.1.8	Nucleoside triphosphate pyrophosphohydrolase
28266	21982	24954	1230	2757	3937	55029	50941	55403	15382	10589	14201	3334	6577	5320	52238	50535	44454	KFPKENJG_01006	CDS	pyrG_1	6.3.4.2	CTP synthase
32841	28498	32333	1466	2529	3125	125262	159703	179777	16392	11452	14318	3118	9642	5378	141137	156182	147459	KFPKENJG_01007	CDS	eno	4.2.1.11	Enolase
857	867	1312	149	204	678	1351	1629	1774	700	554	799	959	420	183	1694	1758	1433	KFPKENJG_01008	CDS			hypothetical protein
4702	5844	5292	418	943	1107	3080	2808	2997	7724	5521	6773	1360	1884	1117	3354	2959	2699	KFPKENJG_01009	CDS	queE	4.3.99.3	7-carboxy-7-deazaguanine synthase
1056	1095	1360	41	100	267	1812	1400	1517	387	335	363	448	206	133	1525	1327	1205	KFPKENJG_01010	CDS	queD	4.1.2.50	6-carboxy-5,6,7,8-tetrahydropterin synthase
8401	3649	6216	254	369	1523	18491	11427	10011	3392	2908	3279	2564	1064	429	8352	6252	4004	KFPKENJG_01011	CDS	cysJ	1.8.1.2	Sulfite reductase [NADPH] flavoprotein alpha-component
2709	2044	2701	397	606	1760	15975	10373	9417	1938	2004	2433	2403	1076	895	8466	6007	4277	KFPKENJG_01012	CDS	cysI	1.8.1.2	Sulfite reductase [NADPH] hemoprotein beta-component
288	442	653	150	197	589	2874	2007	2235	295	378	446	792	385	284	1904	1416	1125	KFPKENJG_01013	CDS	cysH_1	1.8.4.8	Phosphoadenosine phosphosulfate reductase
1114	1267	1601	750	985	1754	2807	2412	2415	748	470	549	1726	1994	1013	2651	2537	2114	KFPKENJG_01014	CDS			hypothetical protein
3671	2501	3344	315	338	1252	10045	5100	4476	1379	1587	1552	2233	845	219	4455	2954	2094	KFPKENJG_01015	CDS	cysG_2		Siroheme synthase
1554	922	1147	184	175	617	9279	4874	4010	739	927	979	986	363	164	3951	2878	2134	KFPKENJG_01016	CDS	cysD	2.7.7.4	Sulfate adenylyltransferase subunit 2
921	1559	1518	214	253	932	13307	7729	7333	953	1230	1262	1629	582	241	6908	5203	4137	KFPKENJG_01017	CDS	cysN	2.7.7.4	Sulfate adenylyltransferase subunit 1
118	379	372	51	83	300	2121	1510	1475	123	183	281	453	182	94	1431	1170	846	KFPKENJG_01018	CDS	cysC	2.7.1.25	Adenylyl-sulfate kinase
645	712	661	210	352	513	1430	1224	1269	594	433	633	521	923	483	1564	1377	1113	KFPKENJG_01019	CDS	ygbE		Inner membrane protein YgbE
2893	2603	2846	376	363	542	4478	4005	4723	1982	1606	1927	450	3197	644	5192	4998	4557	KFPKENJG_01020	CDS	ftsB		Cell division protein FtsB
2454	2192	2868	371	404	917	4920	4633	5080	1657	1169	1392	1144	3125	469	5467	5627	5359	KFPKENJG_01021	CDS	ispD	2.7.7.60	2-C-methyl-D-erythritol 4-phosphate cytidylyltransferase
1907	1241	1650	338	274	472	3428	3244	3278	1231	1083	1093	519	2120	246	3648	3886	3189	KFPKENJG_01022	CDS	ispF	4.6.1.12	2-C-methyl-D-erythritol 2,4-cyclodiphosphate synthase
3618	3560	3890	1393	1399	2058	5658	5043	5973	4108	2991	3222	1624	5023	1637	6369	6334	5835	KFPKENJG_01023	CDS	truD	5.4.99.27	tRNA pseudouridine synthase D
4382	4537	5218	1132	1835	2418	5915	5593	6249	5863	4382	4901	1287	4640	2058	6604	6778	6201	KFPKENJG_01024	CDS	surE_1	3.1.3.5	5'/3'-nucleotidase SurE
1318	1088	1384	372	587	873	2011	1805	2238	1494	1190	1467	651	1707	549	2259	2363	2118	KFPKENJG_01025	CDS	pcm	2.1.1.77	Protein-L-isoaspartate O-methyltransferase
30852	29823	28528	2529	3364	4210	10062	8687	10445	20740	15822	19265	2565	19100	3977	11978	12550	12478	KFPKENJG_01026	CDS	nlpD_2		Murein hydrolase activator NlpD
21874	20964	24185	1699	3059	3561	4491	4326	5249	12211	9383	10727	1740	15375	3817	5966	6370	6996	KFPKENJG_01027	CDS	rpoS		RNA polymerase sigma factor RpoS
190	136	230	51	83	152	76	65	69	60	43	54	237	129	122	73	71	85	KFPKENJG_01028	CDS			hypothetical protein
822	682	1323	266	219	1029	439	303	395	329	332	315	1691	892	206	445	358	371	KFPKENJG_01029	CDS	jefA_1		Drug efflux pump JefA
1222	1251	1681	605	1309	1886	1114	848	947	1484	1109	1028	1578	938	1394	1134	1013	1003	KFPKENJG_01030	CDS	dmlR_5		HTH-type transcriptional regulator DmlR
486	612	578	491	686	989	350	313	367	714	515	680	521	432	565	436	324	371	KFPKENJG_01031	CDS	hosA		Transcriptional regulator HosA
97	223	376	137	152	571	39	54	46	128	110	103	880	323	98	68	49	62	KFPKENJG_01032	CDS	ecdB	2.5.1.129	putative UbiX-like flavin prenyltransferase
237	450	770	263	210	1006	57	74	114	281	245	272	1552	537	197	74	83	64	KFPKENJG_01033	CDS	edcC	4.1.1.61	Phenolic acid decarboxylase
131	131	232	49	67	218	42	29	43	157	80	148	238	128	130	35	21	61	KFPKENJG_01034	CDS	vdcD		Protein VdcD
818	448	622	590	355	393	503	429	469	378	260	392	252	1000	295	449	435	404	KFPKENJG_01035	CDS	hokE		Toxic protein HokE
6661	5642	8115	532	555	2427	10376	9188	10819	3964	2865	3458	3947	2287	694	9523	10497	10469	KFPKENJG_01036	CDS	mutS		DNA mismatch repair protein MutS
540	1265	1299	378	594	1253	250	160	222	552	343	350	1435	699	475	269	226	206	KFPKENJG_01037	CDS	hmuV	3.6.3.-	Hemin import ATP-binding protein HmuV
525	1312	1567	232	236	896	102	80	78	272	250	191	1515	511	143	86	120	85	KFPKENJG_01038	CDS	hmuU_1		Hemin transport system permease protein HmuU
317	829	879	137	108	540	41	24	31	152	144	132	971	385	55	44	40	49	KFPKENJG_01039	CDS	hmuT		Hemin-binding periplasmic protein HmuT
824	1646	1664	189	231	926	102	54	79	539	422	411	1491	576	220	123	111	128	KFPKENJG_01040	CDS	hemS		Hemin transport protein HemS
5541	5737	5871	488	508	2284	354	265	306	4949	3210	4476	3480	1274	604	566	538	553	KFPKENJG_01041	CDS			hypothetical protein
896	856	755	37	51	185	148	71	94	1038	720	1045	267	130	40	183	185	199	KFPKENJG_01042	CDS			hypothetical protein
1084	1609	2145	525	440	1760	309	232	283	855	643	637	2865	1985	478	368	382	459	KFPKENJG_01043	CDS	ilvI_1	2.2.1.6	Acetolactate synthase isozyme 3 large subunit
196	456	561	411	518	856	26	20	22	247	230	236	902	480	605	22	29	20	KFPKENJG_01044	CDS			hypothetical protein
300	586	744	1157	1150	1572	171	197	386	647	441	458	1191	3550	1216	223	250	342	KFPKENJG_01045	CDS	tsaR_1		HTH-type transcriptional regulator TsaR
813	779	917	316	331	534	131	98	155	719	527	425	511	987	388	243	254	307	KFPKENJG_01046	CDS			hypothetical protein
2910	2637	2697	985	454	706	301	112	201	1788	1500	967	997	1326	454	826	985	1032	KFPKENJG_01047	CDS	mntB_1		Manganese transport system membrane protein MntB
5908	3994	4982	442	229	671	454	191	209	4078	2586	2326	1055	1103	205	1169	1175	1255	KFPKENJG_01048	CDS	mntB_2		Manganese transport system membrane protein MntB
10216	5357	6526	876	396	747	420	102	111	9775	6154	6606	1111	991	183	1222	1331	1226	KFPKENJG_01049	CDS	mntB_3		Manganese transport system ATP-binding protein MntB
32032	20961	19407	1690	639	1080	905	151	201	47301	29599	39760	1502	2069	474	2523	2284	2385	KFPKENJG_01050	CDS			putative periplasmic iron-binding protein
3134	3511	3728	621	956	1749	2507	1796	2145	4079	2949	3382	1694	2023	1067	2585	2444	2465	KFPKENJG_01051	CDS	ascG_2		HTH-type transcriptional regulator AscG
402	473	839	178	166	864	239	237	258	253	265	301	1385	483	192	220	225	247	KFPKENJG_01052	CDS	mak_1	2.7.1.4	Fructokinase
93	102	135	48	62	186	85	72	95	66	68	81	298	177	82	111	90	99	KFPKENJG_01053	CDS	chbA_2		PTS system N,N'-diacetylchitobiose-specific EIIA component
138	379	686	176	180	873	90	102	103	182	115	147	1251	563	163	106	77	127	KFPKENJG_01054	CDS	licC_3		Lichenan permease IIC component
25	61	44	33	21	90	8	1	3	15	10	11	105	43	45	7	19	16	KFPKENJG_01055	CDS	gmuB	2.7.1.205	PTS system oligo-beta-mannoside-specific EIIB component
594	854	1240	354	413	1094	243	199	245	454	345	377	1740	1130	373	291	224	237	KFPKENJG_01056	CDS	licC_4		Lichenan permease IIC component
83	453	832	217	204	1122	59	21	32	130	113	111	1824	639	187	32	28	39	KFPKENJG_01057	CDS	scrY_1		Sucrose porin
228	759	1390	470	381	1868	145	107	155	284	248	210	2859	1169	400	111	135	124	KFPKENJG_01058	CDS			hypothetical protein
531	637	923	316	330	1021	294	420	464	492	362	405	1423	880	366	351	403	402	KFPKENJG_01059	CDS	gmuD_2	3.2.1.86	6-phospho-beta-glucosidase GmuD
1495	1994	2891	734	1163	2652	1845	3632	5315	1356	1034	1199	2855	3393	1396	2806	3701	4744	KFPKENJG_01060	CDS	fhlA		Formate hydrogenlyase transcriptional activator
309	587	936	500	834	1801	1015	1775	2526	638	482	576	1784	1670	752	1639	1966	2196	KFPKENJG_01061	CDS	hypE	4.2.1.-	Carbamoyl dehydratase HypE
178	390	686	322	471	1262	730	1254	1508	365	221	260	1615	1203	535	1159	1214	1390	KFPKENJG_01062	CDS	hypD		Hydrogenase maturation factor HypD
7	17	51	9	15	113	10	10	5	11	10	9	157	75	22	4	25	13	KFPKENJG_01063	CDS	hypC		Hydrogenase maturation factor HypC
126	379	488	478	561	1231	59	91	120	220	127	139	1391	649	576	129	195	198	KFPKENJG_01064	CDS	hypB		Hydrogenase maturation factor HypB
11	64	173	85	38	210	12	23	36	25	12	12	387	148	29	42	33	32	KFPKENJG_01065	CDS	hypA		Hydrogenase maturation factor HypA
14	112	225	46	42	251	6	23	34	17	16	19	477	158	54	29	42	34	KFPKENJG_01066	CDS	hycA		Formate hydrogenlyase regulatory protein HycA
49	111	272	76	81	471	16	24	27	26	11	26	759	354	72	25	43	38	KFPKENJG_01067	CDS	hyfA_1	1.-.-.-	Hydrogenase-4 component A
127	467	1017	308	302	1458	125	99	116	102	95	69	2510	979	225	58	133	110	KFPKENJG_01068	CDS	hyfB	1.-.-.-	Hydrogenase-4 component B
26	166	420	90	104	638	28	21	29	38	35	33	996	311	93	16	24	30	KFPKENJG_01069	CDS	hycD		Formate hydrogenlyase subunit 4
236	606	1052	244	243	1271	161	150	158	197	138	165	2252	769	248	136	138	178	KFPKENJG_01070	CDS	hycE		Formate hydrogenlyase subunit 5
69	132	222	60	46	206	50	62	31	96	60	73	495	210	38	30	53	46	KFPKENJG_01071	CDS	ndhI	7.1.1.-	NAD(P)H-quinone oxidoreductase subunit I, chloroplastic
135	250	477	108	87	386	75	60	98	132	131	159	821	331	78	66	60	93	KFPKENJG_01072	CDS	hycG		Formate hydrogenlyase subunit 7
37	64	136	45	26	188	34	29	46	42	46	52	252	123	28	36	51	33	KFPKENJG_01073	CDS			hypothetical protein
168	155	311	45	69	225	109	92	130	142	156	127	400	266	101	130	135	119	KFPKENJG_01074	CDS	hycI	3.4.23.51	Hydrogenase 3 maturation protease
24	76	156	52	28	169	27	41	33	68	40	42	357	195	27	43	25	26	KFPKENJG_01075	CDS	symE	3.1.-.-	Endoribonuclease SymE
385	594	1024	277	302	1236	251	211	288	408	350	399	1717	934	357	270	253	326	KFPKENJG_01076	CDS	bglH_1	3.2.1.86	Aryl-phospho-beta-D-glucosidase BglH
252	664	1085	428	321	1455	161	129	215	344	265	292	2034	1115	253	210	176	176	KFPKENJG_01077	CDS	bglF_1		PTS system beta-glucoside-specific EIIBCA component
712	963	1198	191	242	970	466	435	484	677	557	727	1685	756	212	498	462	492	KFPKENJG_01078	CDS	ascG_3		HTH-type transcriptional regulator AscG
143	177	275	72	64	281	91	111	135	78	59	53	555	250	119	111	127	123	KFPKENJG_01079	CDS	hyfA_2	1.-.-.-	Hydrogenase-4 component A
196	576	1492	456	327	1983	177	186	170	123	61	73	3574	1247	256	204	257	224	KFPKENJG_01080	CDS	hypF	6.2.-.-	Carbamoyltransferase HypF
387	437	801	186	162	800	333	265	373	247	241	245	1332	628	227	391	337	386	KFPKENJG_01081	CDS	hoxN		High-affinity nickel transport protein
221	372	718	138	151	800	140	111	131	210	126	168	1279	559	165	134	114	142	KFPKENJG_01082	CDS	norW_1	1.18.1.-	Nitric oxide reductase FlRd-NAD(+) reductase
214	423	919	217	212	1001	79	93	92	285	164	183	1700	647	229	92	118	84	KFPKENJG_01083	CDS	norV		Anaerobic nitric oxide reductase flavorubredoxin
1565	1646	2098	765	892	2049	727	527	783	2906	2310	2618	2420	1435	848	590	625	836	KFPKENJG_01084	CDS	norR_2		Anaerobic nitric oxide reductase transcription regulator NorR
1234	1055	1474	436	513	1128	1844	1549	2024	1126	823	1020	1405	1364	494	1604	1863	2237	KFPKENJG_01085	CDS	gutQ	5.3.1.13	Arabinose 5-phosphate isomerase GutQ
817	848	943	157	239	471	1673	1342	1754	848	564	656	568	1359	283	1515	1523	1814	KFPKENJG_01086	CDS	srlR_1		Glucitol operon repressor
157	244	306	70	63	287	111	86	111	171	119	175	482	339	67	105	119	138	KFPKENJG_01087	CDS			hypothetical protein
214	318	564	149	92	466	72	102	113	107	108	111	1030	689	108	76	119	136	KFPKENJG_01088	CDS	srlD	1.1.1.140	Sorbitol-6-phosphate 2-dehydrogenase
35	61	150	42	32	193	8	30	34	28	23	31	307	197	46	17	16	21	KFPKENJG_01089	CDS	srlB_1		PTS system glucitol/sorbitol-specific EIIA component
224	361	647	184	127	807	49	44	69	223	116	232	1282	906	119	53	59	67	KFPKENJG_01090	CDS	srlE	2.7.1.198	PTS system glucitol/sorbitol-specific EIIB component
119	195	303	92	68	351	17	17	30	138	77	106	526	548	81	26	24	47	KFPKENJG_01091	CDS	srlA		PTS system glucitol/sorbitol-specific EIIC component
2360	1947	2643	273	278	1201	2478	2081	2631	1436	964	1163	1959	978	378	2377	2381	2323	KFPKENJG_01092	CDS	mltB	4.2.2.-	Membrane-bound lytic murein transglycosylase B
5	31	38	12	12	67	6	1	0	24	6	10	114	34	14	2	0	0	KFPKENJG_01093	CDS			hypothetical protein
1708	1222	1392	187	367	833	63	34	28	1881	951	1322	1000	433	653	46	87	74	KFPKENJG_01094	CDS	mntB_4		Manganese transport system ATP-binding protein MntB
506	326	527	110	105	641	39	36	22	431	340	343	1258	420	73	24	38	22	KFPKENJG_01095	CDS	mntB_5		Manganese transport system membrane protein MntB
1108	555	940	157	185	782	58	56	84	789	486	626	1159	387	159	81	75	90	KFPKENJG_01096	CDS	mntA		Manganese-binding lipoprotein MntA
1240	720	1130	129	124	524	594	511	640	1318	1217	1387	994	530	232	605	663	747	KFPKENJG_01097	CDS	pncC_1	3.5.1.42	Nicotinamide-nucleotide amidohydrolase PncC
19904	11018	13130	1144	1486	2119	12722	9011	10651	22689	17256	21790	1772	4070	2447	12180	10763	10342	KFPKENJG_01098	CDS	recA		Protein RecA
1681	1065	1641	181	226	616	1986	1715	1778	954	747	832	777	554	376	1919	1894	1558	KFPKENJG_01099	CDS	recX		Regulatory protein RecX
23287	19354	22769	731	1112	2530	44802	39401	43911	11611	8925	10808	3620	3242	2342	42801	44193	40023	KFPKENJG_01100	CDS	alaS	6.1.1.7	Alanine--tRNA ligase
5968	6070	5706	3224	2885	3132	4546	4208	4731	6371	4547	5673	1361	4205	3375	4969	4343	4198	KFPKENJG_01101	CDS	csrA		Carbon storage regulator
8540	5932	7198	2225	1842	1786	5027	6285	6242	8076	8067	8208	2478	2891	3287	8047	6027	5558	KFPKENJG_01102	tRNA			tRNA-Ser
4903.5	4711	7386	110.75	155.5	195.5	5441.25	5079.25	5795.5	2083.25	1928	2426.25	163.75	216	220	5725.5	5184.5	4752.25	KFPKENJG_01103	tRNA			tRNA-Arg
4903.5	4711	7386	110.75	155.5	195.5	5441.25	5079.25	5795.5	2083.25	1928	2426.25	163.75	216	220	5725.5	5184.5	4752.25	KFPKENJG_01104	tRNA			tRNA-Arg
4903.5	4711	7386	110.75	155.5	195.5	5441.25	5079.25	5795.5	2083.25	1928	2426.25	163.75	216	220	5725.5	5184.5	4752.25	KFPKENJG_01105	tRNA			tRNA-Arg
4903.5	4711	7386	110.75	155.5	195.5	5441.25	5079.25	5795.5	2083.25	1928	2426.25	163.75	216	220	5725.5	5184.5	4752.25	KFPKENJG_01106	tRNA			tRNA-Arg
2438	2574	2446	369	503	723	1414	1241	1706	2641	1896	2321	446	1061	563	1707	1656	1931	KFPKENJG_01107	CDS			hypothetical protein
5856	5343	5690	439	652	1023	4823	4285	4945	6041	4914	5914	1012	1994	901	5896	5515	5293	KFPKENJG_01108	CDS	yqaB	3.1.3.-	Fructose-1-phosphate phosphatase YqaB
1050	824	1108	106	112	350	1277	1258	1504	785	595	692	525	451	168	1469	1514	1367	KFPKENJG_01109	CDS	yqaA		Inner membrane protein YqaA
8764	6212	7823	1355	2001	2785	9115	9258	10504	5551	3952	4756	2602	2814	3736	10021	10360	10139	KFPKENJG_01110	CDS	gshA	6.3.2.2	Glutamate--cysteine ligase
3140	3104	3300	415	519	732	4778	4395	5297	1786	1306	1545	576	3052	583	4727	5029	4937	KFPKENJG_01111	CDS	luxS	4.4.1.21	S-ribosylhomocysteine lyase
436	560	709	160	124	559	770	820	872	255	154	162	1019	460	75	1018	1107	1028	KFPKENJG_01112	CDS	nimR_1		HTH-type transcriptional regulator NimR
255	559	1074	321	192	1316	394	407	377	107	75	59	2118	713	127	392	437	387	KFPKENJG_01113	CDS	leuA_1	2.3.3.13	2-isopropylmalate synthase
5333	3463	4697	496	570	1560	5223	4665	4992	1684	1371	1503	2199	1278	813	4819	5313	4778	KFPKENJG_01114	CDS	emrB_1		Multidrug export protein EmrB
10327	4732	6982	484	784	1450	6046	5579	5978	5187	5015	5926	1455	1630	1253	5269	5977	5835	KFPKENJG_01115	CDS	emrA_1		Multidrug export protein EmrA
6988	3410	3939	805	1534	1544	4352	3875	4379	5788	4826	6040	1162	3007	2301	4147	4314	4047	KFPKENJG_01116	CDS	mprA		Transcriptional repressor MprA
203	249	336	130	180	370	155	176	200	166	103	139	468	264	275	324	316	276	KFPKENJG_01117	CDS			hypothetical protein
562	696	874	192	328	734	557	555	675	526	359	394	1050	719	374	1077	961	1007	KFPKENJG_01118	CDS	ygaZ_1		Inner membrane protein YgaZ
1659	1597	1981	194	198	861	958	1204	1340	825	612	739	1014	527	242	1792	2121	2323	KFPKENJG_01119	CDS	proX		Glycine betaine/proline betaine-binding periplasmic protein
2234	1570	2280	213	205	774	813	1070	1201	1144	900	987	1445	623	180	1641	2032	2352	KFPKENJG_01120	CDS	proW		Glycine betaine/proline betaine transport system permease protein ProW
4381	2915	3573	289	358	968	983	1262	1672	2106	1727	2263	1490	809	400	2352	2470	2753	KFPKENJG_01121	CDS	proV		Glycine betaine/proline betaine transport system ATP-binding protein ProV
1236	674	1338	191	264	762	148	60	63	1119	932	914	1053	564	179	129	165	217	KFPKENJG_01122	CDS	nrdF	1.17.4.1	Ribonucleoside-diphosphate reductase 2 subunit beta
12874	5204	9077	1137	1907	3299	512	193	239	16961	10462	14166	3218	1944	1381	440	518	545	KFPKENJG_01123	CDS	nrdE	1.17.4.1	Ribonucleoside-diphosphate reductase 2 subunit alpha
2606	1671	2417	357	506	594	76	61	54	5161	2926	4411	368	286	335	55	76	69	KFPKENJG_01124	CDS	nrdI		Protein NrdI
3653	3498	3187	839	666	716	75	18	21	8281	4965	6853	291	316	412	75	105	73	KFPKENJG_01125	CDS	nrdH		Glutaredoxin-like protein NrdH
708	724	791	106	89	389	123	121	104	572	434	433	709	354	100	208	202	222	KFPKENJG_01126	CDS			hypothetical protein
1223	1479	2010	946	760	1797	528	375	416	1098	965	839	2410	1602	661	601	520	600	KFPKENJG_01127	CDS	gabR_2		HTH-type transcriptional regulatory protein GabR
3987	4015	3631	300	312	575	264	203	287	2727	2540	2228	657	1328	598	399	345	416	KFPKENJG_01128	CDS	ygaM		putative protein YgaM
2880	2466	2350	886	1096	1156	319	247	284	1681	1152	1406	603	2059	1450	1263	933	875	KFPKENJG_01129	CDS			hypothetical protein
2685	3212	3226	7627	9145	9914	1307	1245	1437	3122	1905	2452	2383	16473	8032	1282	1250	1373	KFPKENJG_01130	CDS	alaE		L-alanine exporter AlaE
1046	809	928	73	159	292	1599	1401	1844	412	283	404	422	438	281	1987	1860	1827	KFPKENJG_01131	CDS	stpA		DNA-binding protein StpA
448	385	496	67	107	189	278	209	262	306	176	293	174	236	171	259	271	303	KFPKENJG_01132	CDS			hypothetical protein
4694	4312	4554	351	589	1149	1188	696	766	2888	2214	2542	1191	2075	911	838	740	771	KFPKENJG_01133	CDS			hypothetical protein
1019	804	1260	113	221	444	399	233	273	922	702	1005	685	532	329	339	310	258	KFPKENJG_01134	CDS	ygaP		Inner membrane protein YgaP
1131	783	884	150	304	374	330	249	240	1601	1187	1390	407	427	514	350	342	318	KFPKENJG_01135	CDS	ygaV		putative HTH-type transcriptional regulator YgaV
179	324	479	130	210	594	95	66	115	284	207	293	997	379	191	84	63	73	KFPKENJG_01136	CDS	azoR_1	1.7.1.17	FMN-dependent NADH-azoreductase
243	405	650	179	169	789	262	213	288	224	177	189	1367	470	125	328	262	325	KFPKENJG_01137	CDS	dmlR_6		HTH-type transcriptional regulator DmlR
734	1493	1982	491	754	2373	158	155	183	1748	1080	1366	2942	1324	940	159	168	173	KFPKENJG_01138	CDS	acoR		Acetoin dehydrogenase operon transcriptional activator AcoR
3648	5798	5441	320	393	1523	77	84	120	1144	770	1111	2607	1138	914	107	136	73	KFPKENJG_01139	CDS	ald1	1.2.1.48	Long-chain-aldehyde dehydrogenase
306	479	613	206	302	628	1128	3088	3326	498	326	459	857	380	384	4209	4308	3913	KFPKENJG_01140	CDS	fimA_1		Type-1 fimbrial protein, A chain
112	221	392	173	170	463	317	863	1138	165	115	98	717	439	211	1085	1308	1357	KFPKENJG_01141	CDS	yraI		putative fimbrial chaperone YraI
211	829	1576	508	397	2108	311	1250	1397	142	131	107	3798	1362	299	1541	1847	1661	KFPKENJG_01142	CDS	fimD_2		Outer membrane usher protein FimD
99	327	634	203	145	743	115	263	314	104	102	100	1262	442	132	342	383	348	KFPKENJG_01143	CDS			hypothetical protein
369	560	575	338	664	1003	97	122	147	513	372	392	845	567	1070	153	164	148	KFPKENJG_01144	CDS			hypothetical protein
479	1038	1629	682	811	2229	228	256	241	625	489	506	2865	1352	1024	270	294	249	KFPKENJG_01145	CDS	fimD_3		Outer membrane usher protein FimD
136	157	309	85	47	227	27	27	25	113	72	97	343	233	80	23	24	25	KFPKENJG_01146	CDS	yadV_2		putative fimbrial chaperone YadV
203	198	374	89	96	410	40	49	43	115	76	110	477	230	189	48	43	48	KFPKENJG_01147	CDS			hypothetical protein
246	288	438	84	88	363	41	46	35	163	103	136	490	165	101	38	42	54	KFPKENJG_01148	CDS			hypothetical protein
739	800	1140	188	194	750	507	406	599	525	407	492	1192	525	244	587	475	489	KFPKENJG_01149	CDS	pheC		Cyclohexadienyl dehydratase
700	760	1021	230	295	607	520	342	459	539	367	480	805	547	330	459	407	440	KFPKENJG_01150	CDS			hypothetical protein
650	906	1051	708	438	1095	98	111	141	934	613	682	1469	1391	448	103	117	115	KFPKENJG_01151	CDS	fabG_2	1.1.1.100	3-oxoacyl-[acyl-carrier-protein] reductase FabG
111	297	567	174	148	758	110	69	94	108	87	87	1273	531	110	101	70	114	KFPKENJG_01152	CDS	ghrA_1	1.1.1.79	Glyoxylate/hydroxypyruvate reductase A
91	201	331	90	124	456	73	47	76	140	84	116	793	276	118	57	58	67	KFPKENJG_01153	CDS	cloR	1.13.11.83	4-hydroxy-3-prenylphenylpyruvate oxygenase/4-hydroxy-3-prenylbenzoate synthase
125	462	975	265	210	1126	154	89	135	99	111	83	2109	773	178	143	137	128	KFPKENJG_01154	CDS	btuD_2	7.6.2.8	Vitamin B12 import ATP-binding protein BtuD
197	345	588	88	59	460	149	102	152	141	66	77	848	268	81	140	144	159	KFPKENJG_01155	CDS	fliY_1		L-cystine-binding protein FliY
193	319	687	176	118	835	72	82	97	65	54	56	1356	462	83	94	104	106	KFPKENJG_01156	CDS	vldW_1	1.14.11.52	Validamycin A dioxygenase
77	280	443	128	81	606	50	46	52	48	40	27	1027	431	48	49	39	38	KFPKENJG_01157	CDS			hypothetical protein
221	402	589	135	92	581	147	108	104	116	92	113	1016	295	123	93	90	108	KFPKENJG_01158	CDS	gbuA	3.5.3.7	Guanidinobutyrase
629	730	996	174	215	679	362	309	398	647	452	574	1145	733	163	469	372	336	KFPKENJG_01159	CDS			hypothetical protein
5599	4827	4507	2084	4128	4521	2346	2008	2316	7062	4735	5791	1485	6135	4023	2731	2395	2394	KFPKENJG_01160	CDS			hypothetical protein
679	1339	2407	535	564	2467	1023	391	451	358	252	341	4204	1465	370	445	378	453	KFPKENJG_01161	CDS	oqxB19		multidrug efflux RND transporter permease subunit OqxB19
118	374	813	266	309	1063	297	69	139	150	73	103	1663	654	265	118	121	92	KFPKENJG_01162	CDS	bepF		Efflux pump periplasmic linker BepF
148	226	345	55	97	273	74	44	30	169	112	173	444	164	81	36	24	33	KFPKENJG_01163	CDS	rob_1		Right origin-binding protein
58	176	259	66	69	276	24	9	28	73	31	47	495	181	71	35	11	16	KFPKENJG_01164	CDS			hypothetical protein
312	436	723	133	150	741	145	151	138	366	271	274	1137	456	176	177	139	130	KFPKENJG_01165	CDS	pgrR_2		HTH-type transcriptional regulator PgrR
805	801	1122	149	221	725	469	454	586	618	455	541	1070	608	236	497	449	427	KFPKENJG_01166	CDS			hypothetical protein
1173380	1058380	996215	5367850	5324930	4801550	451737	401131	439435	1559600	886930	1183590	2247160	4338260	6421970	553419	506771	477342	KFPKENJG_01167	tmRNA	ssrA		transfer-messenger RNA, SsrA
4583	3782	3858	1166	1643	1925	4003	3155	3649	4028	3105	3991	1069	2832	1510	3789	3939	3799	KFPKENJG_01168	CDS	smpB		SsrA-binding protein
3987	3332	3789	700	936	1133	2268	1918	2218	3498	2766	3260	494	2419	992	2501	2287	2222	KFPKENJG_01169	CDS	ratA		Ribosome association toxin RatA
466	335	575	86	99	186	401	390	452	437	337	393	186	320	164	377	399	365	KFPKENJG_01170	CDS			hypothetical protein
6115	5128	5304	337	671	841	3000	3088	4027	6067	4600	6219	663	1434	1095	3319	3197	2988	KFPKENJG_01171	CDS	bamE		Outer membrane protein assembly factor BamE
7465	5202	6627	1165	1088	2246	4533	3412	3933	7337	3770	5234	2677	3840	1614	3859	3630	3594	KFPKENJG_01172	CDS	recN		DNA repair protein RecN
3216	3056	3377	519	952	1516	1816	1574	1571	2880	2059	2689	1410	1432	1094	1859	1812	1856	KFPKENJG_01173	CDS	nadK	2.7.1.23	NAD kinase
5642	3484	4802	290	504	747	8504	5123	6226	5351	5118	6156	770	1171	1148	7262	6939	7612	KFPKENJG_01174	CDS	grpE		Protein GrpE
1970	1856	2598	280	307	954	2987	2547	2642	830	622	781	1194	1882	365	3225	3082	2762	KFPKENJG_01175	CDS			hypothetical protein
1992	1732	2243	197	300	566	2921	2212	2535	1088	886	1152	874	754	364	2629	2920	2646	KFPKENJG_01176	CDS	ypjD		Inner membrane protein YpjD
6699	4759	6202	392	516	1314	9121	8172	9152	4122	3344	4423	1796	1329	742	8878	8376	7895	KFPKENJG_01177	CDS	ffh		Signal recognition particle protein
14714	13776	15282	136	251	330	44730	29722	31165	5130	4427	4999	400	778	670	32627	27587	20157	KFPKENJG_01178	CDS	rpsP		30S ribosomal protein S16
29393	25932	34835	143	351	447	67917	45669	48423	7691	6408	6887	607	929	957	52716	42952	32456	KFPKENJG_01179	CDS	rimM		Ribosome maturation factor RimM
35716	29951	42628	310	522	759	89102	60929	63156	8770	7738	7878	804	1221	1270	70896	55624	42268	KFPKENJG_01180	CDS	trmD	2.1.1.228	tRNA (guanine-N(1)-)-methyltransferase
5756	4711	5744	105	162	218	17242	12493	12569	1518	1248	1272	300	416	363	14051	11079	7948	KFPKENJG_01181	CDS	rplS		50S ribosomal protein L19
1037	1147	1282	106	106	281	1005	347	352	470	379	438	471	288	123	607	600	482	KFPKENJG_01182	CDS			hypothetical protein
2467	2548	3276	256	188	1018	2500	702	758	517	548	388	1898	657	164	1188	989	919	KFPKENJG_01183	CDS			hypothetical protein
1256	950	1346	71	92	267	764	836	913	544	388	438	337	247	184	1081	1016	982	KFPKENJG_01184	CDS	pal_1		Peptidoglycan-associated lipoprotein
3377	2811	4105	225	242	882	1655	2010	2279	1057	706	899	1284	675	335	2500	2453	2374	KFPKENJG_01185	CDS	dgcN	2.7.7.65	Diguanylate cyclase DgcN
3724	3374	3917	236	380	713	1440	1775	2011	1284	888	1080	862	957	568	2154	2085	2045	KFPKENJG_01186	CDS			hypothetical protein
2747	1326	1943	393	573	1278	728	702	901	4255	4012	5856	1279	958	543	1018	1045	1067	KFPKENJG_01187	CDS	aroF	2.5.1.54	Phospho-2-dehydro-3-deoxyheptonate aldolase, Tyr-sensitive
1704	1946	2111	905	1303	2091	1075	1099	1301	3256	2600	2654	1742	1245	1378	1457	1333	1333	KFPKENJG_01188	CDS	tyrA		T-protein
2516	2036	2492	1033	1000	1670	1094	1078	1200	2732	2148	2545	1215	1274	911	1287	1344	1503	KFPKENJG_01189	CDS		3.1.1.99	6-deoxy-6-sulfogluconolactonase
7634	5282	5763	519	714	1647	3510	3432	4075	6378	5044	6549	1703	1236	874	4469	4333	4442	KFPKENJG_01190	CDS	pheA		Bifunctional chorismate mutase/prephenate dehydratase
49543	47619	28635	20550	32628	45627	3667	2735	3200	104318	69051	97640	7499	51616	27603	5155	4937	6842	KFPKENJG_01191	CDS	raiA		Ribosome-associated inhibitor A
11434	9016	9334	587	902	1332	8616	9012	10153	8389	6069	8907	1245	2122	1448	10005	8638	8454	KFPKENJG_01192	CDS	bamD		Outer membrane protein assembly factor BamD
3410	2746	3500	268	385	791	3603	3432	3808	1541	1096	1410	935	914	476	3430	3545	2984	KFPKENJG_01193	CDS	rluD	5.4.99.23	Ribosomal large subunit pseudouridine synthase D
1619	1343	1586	1298	728	1162	1418	1519	1489	999	642	898	920	3119	626	1611	1469	1383	KFPKENJG_01194	CDS	yfiH	1.10.3.-	Polyphenol oxidase
20620	10708	12962	3199	4682	6450	12129	7038	9478	23296	21322	23521	3887	6249	6738	9129	10647	13825	KFPKENJG_01195	CDS	clpB		Chaperone protein ClpB
103337	112413	71603.6	160783	212049	153559	55170.3	41186.8	53942.5	95606	111649	135793	229743	158123	216714	40112.5	34109.2	43432.9	KFPKENJG_01196	rRNA			16S ribosomal RNA
1636	1269.25	2255	145.75	327	287	3121.25	3186	3691.25	425.75	385.25	429	229.5	73.5	856.25	3382.25	3027.75	2521.25	KFPKENJG_01197	tRNA			tRNA-Glu
442780	516230	301878	653093	790245	642712	204190	150604	213935	386661	470670	572000	978764	740442	843915	139745	124139	176617	KFPKENJG_01198	rRNA			23S ribosomal RNA
7.75	38.6148	74.368	39.5	47.75	150.25	18.2418	10.875	21.25	6.375	9.875	5.125	155.344	60.625	46.5	26	8.625	21.1178	KFPKENJG_01199	rRNA			5S ribosomal RNA
791	1174	1382	2753	5203	7330	444	453	448	1295	977	885	2749	2658	5809	457	435	381	KFPKENJG_01200	CDS	kgtP_1		Alpha-ketoglutarate permease
146	138	173	81	181	273	125	127	175	150	90	81	276	161	255	166	176	182	KFPKENJG_01201	CDS			hypothetical protein
7705	7031	7554	605	1038	1778	7373	6707	7897	5126	3774	5188	1669	3854	1652	7085	7423	7037	KFPKENJG_01202	CDS	pssA	2.7.8.8	CDP-diacylglycerol--serine O-phosphatidyltransferase
3825	4831	5244	1798	2265	5085	1324	1112	1302	3787	2229	2733	3478	7505	2622	1464	1354	1354	KFPKENJG_01203	CDS	pat_1	2.3.1.-	Peptidyl-lysine N-acetyltransferase Pat
609	685	901	202	244	578	695	682	642	542	392	416	841	385	245	691	711	625	KFPKENJG_01204	CDS			hypothetical protein
1393	1367	1363	2243	3872	3654	434	240	262	1416	930	1233	1569	974	3970	296	279	323	KFPKENJG_01205	CDS	trxC	1.8.1.8	Thioredoxin 2
3566	3107	4096	345	456	1198	6109	5760	6721	2311	1832	2085	1486	1180	559	6034	5894	5318	KFPKENJG_01206	CDS	yfiF	2.1.1.-	putative tRNA/rRNA methyltransferase YfiF
1989	1888	2107	316	431	790	1990	1819	2175	2244	1475	2002	919	653	377	2245	2188	2255	KFPKENJG_01207	CDS	ung	3.2.2.27	Uracil-DNA glycosylase
12239	14675	11741	121503	142446	161089	21924	40951	50699	31448	21076	20648	27513	119268	99007	59051	51552	54916	KFPKENJG_01208	CDS	grcA		Autonomous glycyl radical cofactor
4682	3833	4518	1091	1673	2029	6892	5882	6493	2874	2161	2811	2317	1635	2487	5297	5611	4925	KFPKENJG_01209	CDS	srmB	3.6.4.13	ATP-dependent RNA helicase SrmB
1115	1131	1337	121	180	689	974	798	953	589	495	658	1142	520	209	987	880	763	KFPKENJG_01210	CDS	yfiC	2.1.1.223	tRNA1(Val) (adenine(37)-N6)-methyltransferase
1427	1288	1816	292	335	1249	1220	866	1262	1085	734	874	1878	820	355	1051	1350	1716	KFPKENJG_01211	CDS	nadB	1.4.3.16	L-aspartate oxidase
19778	14381	14578	2223	3550	3810	3657	6638	8482	20686	16646	21008	2688	4847	7846	6181	5093	4703	KFPKENJG_01212	CDS	rpoE		ECF RNA polymerase sigma-E factor
36858	23089	27566	4133	5367	5276	6072	9560	13850	37802	29418	40110	4193	10758	14807	8200	7820	7109	KFPKENJG_01213	CDS	rseA		Anti-sigma-E factor RseA
9696	5033	6733	388	593	963	2924	5011	6854	6669	5464	7437	1296	2949	1989	4233	4074	3878	KFPKENJG_01214	CDS	rseB		Sigma-E factor regulatory protein RseB
1445	813	1208	189	363	594	778	1345	1728	1282	923	1141	728	971	554	1210	1190	999	KFPKENJG_01215	CDS	rseC		Protein RseC
20620	16712	19698	947	1529	2335	20372	19265	20049	13061	10029	13132	2333	2249	1812	19099	19669	16212	KFPKENJG_01216	CDS	lepA	3.6.5.-	Elongation factor 4
4339	3395	4509	142	247	700	5357	5251	5248	1861	1296	1574	1032	746	329	5604	5379	4289	KFPKENJG_01217	CDS	lepB	3.4.21.89	Signal peptidase I
4688	4363	4925	205	353	690	6422	5853	6413	2217	1721	2231	829	1416	707	6362	6021	5254	KFPKENJG_01218	CDS	rnc	3.1.26.3	Ribonuclease 3
7673	6120	7378	227	345	578	8603	8125	8117	3089	2022	2705	648	1225	723	8539	8417	7449	KFPKENJG_01219	CDS	era		GTPase Era
1181	944	1324	143	148	513	1550	1704	1580	578	374	355	837	396	191	1957	1758	1370	KFPKENJG_01220	CDS	recO		DNA repair protein RecO
1849	1743	2005	287	414	681	1988	1584	1799	2218	1555	1916	698	591	618	2027	1969	1684	KFPKENJG_01221	CDS	pdxJ	2.6.99.2	Pyridoxine 5'-phosphate synthase
620	469	699	74	115	225	615	627	671	451	348	403	266	158	155	578	608	605	KFPKENJG_01222	CDS	acpS	2.7.8.7	Holo-[acyl-carrier-protein] synthase
329	292	503	58	141	140	426	425	480	203	198	175	137	148	166	491	423	404	KFPKENJG_01223	CDS	yfhL		Ferredoxin YfhL
902	1038	1322	429	516	1103	1268	1169	1573	743	544	591	1083	1065	653	1409	1407	1417	KFPKENJG_01224	CDS	murR_1		HTH-type transcriptional regulator MurR
276	377	602	229	276	694	156	122	181	439	407	355	822	428	288	207	149	169	KFPKENJG_01225	CDS	pgpC	3.1.3.27	Phosphatidylglycerophosphatase C
749	875	1171	189	276	458	966	714	1002	461	374	437	634	408	264	791	822	818	KFPKENJG_01226	CDS	tadA	3.5.4.33	tRNA-specific adenosine deaminase
3020	2805	3715	466	643	1471	1005	901	1013	1720	1451	1964	1869	1050	725	936	928	893	KFPKENJG_01227	CDS	mltF_1	4.2.2.-	Membrane-bound lytic murein transglycosylase F
13317	9905	13624	719	765	3485	5509	4994	4784	4896	3517	4154	5872	2506	1106	5378	5333	4218	KFPKENJG_01228	CDS	purL	6.3.5.3	Phosphoribosylformylglycinamidine synthase
900	1134	1649	354	293	1028	997	800	903	783	620	783	1847	1172	281	1138	1040	1044	KFPKENJG_01229	CDS	glrK	2.7.13.3	Sensor histidine kinase GlrK
1237	1272	1591	281	325	610	1554	1218	1521	819	655	632	710	991	391	1722	1633	1663	KFPKENJG_01230	CDS	qseG		Quorum-sensing regulator protein G
1888	1907	2500	848	1081	1936	2313	2287	2644	1319	1025	1080	1824	1537	1106	2659	2789	2955	KFPKENJG_01231	CDS	qseF		Transcriptional regulatory protein QseF
1732	1501	1708	366	500	655	1252	1152	1360	1789	1284	1626	432	482	588	1515	1434	1393	KFPKENJG_01232	CDS	glnB		Nitrogen regulatory protein P-II
3217	1894	2690	444	574	1436	1295	799	929	2694	1378	1965	1711	819	601	1061	1033	979	KFPKENJG_01233	CDS	hmp	1.14.12.17	Flavohemoprotein
10676	9457	10057	377	613	1329	9179	6703	9255	7309	4800	5850	1899	1909	1565	7488	8092	8476	KFPKENJG_01234	CDS	glyA	2.1.2.1	Serine hydroxymethyltransferase
675	706	705	247	249	379	119	133	104	778	495	762	524	1792	230	129	121	143	KFPKENJG_01235	CDS	yphA		Inner membrane protein YphA
2691	2175	2393	719	1720	2229	262	231	274	3703	2621	3666	1702	1701	2321	301	261	277	KFPKENJG_01236	CDS	nagC_1		N-acetylglucosamine repressor
556	1168	1885	564	534	2303	223	168	193	543	412	454	3403	2204	553	200	197	187	KFPKENJG_01237	CDS			hypothetical protein
248	525	910	196	216	939	140	103	125	236	187	198	1626	752	195	153	184	140	KFPKENJG_01238	CDS	xylE		D-xylose-proton symporter
246	340	478	86	88	466	151	122	141	162	109	119	692	352	89	152	159	196	KFPKENJG_01239	CDS	yphB		putative protein YphB
1879	1809	2291	205	245	908	1144	994	1211	1048	903	1074	1504	990	172	1569	1206	1192	KFPKENJG_01240	CDS	hcaT		putative 3-phenylpropionic acid transporter
2031	2749	3247	329	239	949	198	208	246	2230	1305	1669	1365	4769	396	238	249	233	KFPKENJG_01241	CDS			hypothetical protein
1420	1183	1489	451	790	1146	666	531	671	1599	1181	1553	781	687	782	697	715	641	KFPKENJG_01242	CDS			hypothetical protein
595	583	951	268	339	917	418	341	446	515	499	561	1370	742	277	412	480	534	KFPKENJG_01243	CDS			hypothetical protein
341	435	745	152	174	587	297	290	399	226	178	196	1103	455	163	288	383	330	KFPKENJG_01244	CDS			hypothetical protein
9917	11124	13482	616	1518	1632	14974	13281	12779	3337	2300	2917	1519	1363	2296	11624	10491	8431	KFPKENJG_01245	CDS	suhB_1	3.1.3.25	Inositol-1-monophosphatase
4236	3491	4172	570	1231	1505	4225	3583	3981	3743	3067	3486	1407	2879	1599	3746	3784	3480	KFPKENJG_01246	CDS	trmJ	2.1.1.200	tRNA (cytidine/uridine-2'-O-)-methyltransferase TrmJ
35186	16971	23959	399	608	997	3186	2636	2783	18121	16313	23584	1090	2224	848	2904	3027	2553	KFPKENJG_01247	CDS	iscR		HTH-type transcriptional regulator IscR
36581	17158	24983	495	625	1170	7672	5924	6683	14263	11767	14706	1177	3427	1212	5517	5861	5594	KFPKENJG_01248	CDS	iscS	2.8.1.7	Cysteine desulfurase IscS
5636	2693	4433	155	129	286	1963	1341	1576	2407	1776	2143	322	1116	242	1366	1433	1272	KFPKENJG_01249	CDS	iscU		Iron-sulfur cluster assembly scaffold protein IscU
3755	2359	2848	251	290	324	1894	1382	1613	1999	1430	1838	321	1242	391	1413	1416	1398	KFPKENJG_01250	CDS	iscA		Iron-binding protein IscA
2870	1658	2356	70	118	264	1800	1397	1575	1255	947	1132	342	493	169	1400	1423	1251	KFPKENJG_01251	CDS	hscB		Co-chaperone protein HscB
8433	6791	9591	411	497	1479	10541	8000	8965	2693	2260	2871	2722	2018	610	7496	8000	6876	KFPKENJG_01252	CDS	hscA		Chaperone protein HscA
639	668	853	122	225	308	1325	1040	1099	345	386	507	244	234	304	936	1014	878	KFPKENJG_01253	CDS	fdx		2Fe-2S ferredoxin
1302	1642	1564	591	947	980	1265	986	1187	1818	1123	1613	377	514	1461	1247	1220	1056	KFPKENJG_01254	CDS	iscX		Protein IscX
10647	7645	9815	1009	1932	2743	8873	5998	7368	16310	11910	16432	2395	2650	2548	7102	7713	8267	KFPKENJG_01255	CDS	pepB	3.4.11.23	Peptidase B
2555	1510	2135	233	313	783	3141	2371	2836	1629	1314	1794	977	935	470	2636	3049	3070	KFPKENJG_01256	CDS			hypothetical protein
463	573	882	153	149	730	640	727	644	295	204	267	1180	411	141	768	811	786	KFPKENJG_01257	CDS			hypothetical protein
5579	5967	6314	2056	2437	3513	3850	3381	3868	6825	4763	5779	2125	3451	2308	4189	4080	4178	KFPKENJG_01258	CDS	sseA	2.8.1.2	3-mercaptopyruvate sulfurtransferase
9041	10115	12250	3163	4667	9185	4605	5173	6216	9387	6590	7412	8287	6422	5065	8435	8433	8984	KFPKENJG_01259	CDS	yfhM		Alpha-2-macroglobulin
1377	1923	2772	499	616	2074	969	1193	1423	1199	957	1034	3448	1401	842	1788	1908	1732	KFPKENJG_01260	CDS	pbpC		Penicillin-binding protein 1C
6862	8000	9027	196	239	577	15569	2980	3437	2298	1706	2055	905	822	922	4962	4518	4906	KFPKENJG_01261	CDS	ndk	2.7.4.6	Nucleoside diphosphate kinase
9358	7486	8910	344	700	1499	10478	8971	9054	3655	2611	3186	1456	1511	1162	8967	8240	6934	KFPKENJG_01262	CDS	rlmN	2.1.1.192	Dual-specificity RNA methyltransferase RlmN
9543	8116	9485	468	794	1340	9301	8746	9419	5279	3715	4943	1588	4437	1164	9373	9901	8818	KFPKENJG_01263	CDS	rodZ		Cytoskeleton protein RodZ
8045	5942	7716	344	401	997	9593	8800	9784	3807	2568	3187	1151	2401	667	9582	9798	9112	KFPKENJG_01264	CDS	ispG	1.17.7.3	4-hydroxy-3-methylbut-2-en-1-yl diphosphate synthase (flavodoxin)
10854	8572	10740	634	1069	1759	12460	11423	13481	6420	5077	6057	1812	4048	1348	13229	13144	12327	KFPKENJG_01265	CDS	hisS	6.1.1.21	Histidine--tRNA ligase
5546	4178	5928	270	365	578	6084	6238	7023	2575	1776	2341	450	1504	544	6217	6564	5979	KFPKENJG_01266	CDS			hypothetical protein
5728	4568	6257	375	471	1067	9386	8732	9906	3362	2593	2995	1480	1951	609	9812	10086	8620	KFPKENJG_01267	CDS	bamB		Outer membrane protein assembly factor BamB
6727	5617	7135	543	855	1661	16086	15625	16504	3149	2757	3145	1720	2994	1076	16640	16215	13303	KFPKENJG_01268	CDS	der		GTPase Der
293	545	510	132	188	391	187	315	308	695	395	677	564	169	480	248	197	227	KFPKENJG_01269	CDS			hypothetical protein
254	265	277	86	69	250	90	161	120	355	275	368	346	119	105	148	142	93	KFPKENJG_01270	CDS			hypothetical protein
277	496	823	201	211	981	219	253	249	306	247	257	1562	790	151	264	213	229	KFPKENJG_01271	CDS			hypothetical protein
247	170	164	87	242	297	111	128	123	297	146	230	229	86	393	139	99	108	KFPKENJG_01272	CDS	yfgJ		putative protein YfgJ
7751	6281	7041	2305	5592	5961	8012	6283	7251	7777	5600	6973	3914	4566	8072	8221	7623	7510	KFPKENJG_01273	CDS	xseA	3.1.11.6	Exodeoxyribonuclease 7 large subunit
56514	23389	34735	699	1982	3007	27993	16145	16093	46762	38047	51727	3314	2697	4996	20456	21368	19362	KFPKENJG_01274	CDS	guaB	1.1.1.205	Inosine-5'-monophosphate dehydrogenase
23377	12000	17298	273	384	1344	30242	16479	17623	11090	8955	9999	1784	1465	923	21668	21515	19268	KFPKENJG_01275	CDS	guaA	6.3.5.2	GMP synthase [glutamine-hydrolyzing]
981	1316	1361	492	896	1471	310	392	353	1884	1041	1608	1171	668	1258	392	307	373	KFPKENJG_01276	CDS	intA_2		Prophage integrase IntA
541	477	665	117	125	378	202	249	218	604	392	612	569	378	169	207	205	190	KFPKENJG_01277	CDS			hypothetical protein
1175	1081	1310	118	122	500	526	463	494	671	354	647	628	417	235	502	447	447	KFPKENJG_01278	CDS			hypothetical protein
24	140	348	46	55	355	5	12	21	19	27	30	417	210	55	6	3	8	KFPKENJG_01279	CDS	repA		Regulatory protein RepA
266	462	490	114	133	490	43	41	52	239	167	237	511	277	139	53	38	68	KFPKENJG_01280	CDS			hypothetical protein
85	200	393	63	82	371	19	24	18	101	84	97	461	181	110	13	13	21	KFPKENJG_01281	CDS			hypothetical protein
135	349	703	143	158	763	53	35	44	141	96	130	1004	366	220	30	28	38	KFPKENJG_01282	CDS			hypothetical protein
177	260	301	168	187	309	64	29	35	260	167	236	287	211	186	39	38	46	KFPKENJG_01283	CDS			hypothetical protein
886	710	921	125	169	426	191	154	215	1132	807	1188	644	445	243	179	179	140	KFPKENJG_01284	CDS			hypothetical protein
3861	3742	4043	1267	2203	2874	691	635	671	4251	2715	3503	2453	2273	4195	601	564	577	KFPKENJG_01285	CDS			hypothetical protein
3484	3750	4167	1002	1700	2965	1475	1064	1200	3656	2498	3026	2429	3947	1842	1164	1156	1163	KFPKENJG_01286	CDS			hypothetical protein
602	951	1459	506	524	1535	277	242	262	599	387	529	2073	1357	735	277	219	234	KFPKENJG_01287	CDS		3.1.6.-	Endo-4-O-sulfatase
310	443	682	348	401	839	87	76	109	223	175	184	889	685	609	105	92	67	KFPKENJG_01288	CDS	chuR	1.1.99.-	Anaerobic sulfatase-maturating enzyme
600	827	1301	547	1076	1898	101	88	131	1225	966	958	2185	956	1531	89	103	119	KFPKENJG_01289	CDS			hypothetical protein
786	878	1334	260	313	852	508	561	592	836	637	772	1279	580	238	638	581	561	KFPKENJG_01290	CDS	yofA_1		HTH-type transcriptional regulator YofA
1988	2243	1786	141	291	384	1037	1024	1004	2615	1761	2469	336	833	501	1207	1065	993	KFPKENJG_01291	CDS	yfgG		Protein YfgG
620	995	1517	421	551	1457	752	1775	2116	510	317	349	2285	1159	710	1364	1329	1362	KFPKENJG_01292	CDS	pdeF	3.1.4.52	Cyclic di-GMP phosphodiesterase PdeF
5531	5402	6231	1542	2040	2832	5177	4753	5479	3461	2382	3052	1817	5675	1799	4961	5675	5585	KFPKENJG_01293	CDS	ppx	3.6.1.11	Exopolyphosphatase
7322	6538	7304	3096	4475	6585	4836	3895	4606	7068	4659	6330	2769	7092	4747	4454	4717	5110	KFPKENJG_01294	CDS	ppk	2.7.4.1	Polyphosphate kinase
2475	2111	2799	143	153	496	1051	902	1000	1294	966	1102	688	578	187	1131	967	985	KFPKENJG_01295	CDS	purN	2.1.2.2	Phosphoribosylglycinamide formyltransferase
3939	3057	3899	141	128	715	1167	1270	1379	1736	1270	1489	1061	456	232	1622	1479	1211	KFPKENJG_01296	CDS	purM	6.3.3.1	Phosphoribosylformylglycinamidine cyclo-ligase
495	1022	950	168	91	620	99	69	92	946	739	876	889	450	144	69	68	115	KFPKENJG_01297	CDS	bglK	2.7.1.85	Beta-glucoside kinase
819	998	1301	379	500	1221	249	198	217	1014	687	950	1420	854	609	259	182	271	KFPKENJG_01298	CDS	bglA_2	3.2.1.86	6-phospho-beta-glucosidase BglA
1760	1668	1810	149	231	522	3265	2547	3764	1241	876	904	700	688	372	2525	2654	2919	KFPKENJG_01299	CDS	upp	2.4.2.9	Uracil phosphoribosyltransferase
1679	1496	2011	226	219	944	1616	1636	1888	945	554	762	1600	705	335	1714	1823	1675	KFPKENJG_01300	CDS	uraA		Uracil permease
3280	3119	3633	359	469	1032	3555	2831	3075	2305	1624	2232	761	2104	867	3773	3135	2753	KFPKENJG_01301	CDS	hda		DnaA regulatory inactivator Hda
549	571	808	164	175	590	287	342	365	436	338	388	795	1062	188	355	333	314	KFPKENJG_01302	CDS			ISNCY family transposase ISRor2
1094	759	983	68	81	313	588	601	979	692	554	611	336	373	113	665	633	703	KFPKENJG_01303	CDS	yfgD		putative protein YfgD
8966	6655	7670	364	496	1360	3435	4059	5863	7898	6093	8775	2026	2069	969	3755	3664	4292	KFPKENJG_01304	CDS	bepA_2	3.4.-.-	Beta-barrel assembly-enhancing protease
1763	1509	2065	179	190	870	1201	1103	1238	1051	898	1050	1492	942	241	1239	1188	1147	KFPKENJG_01305	CDS	yhhT_2		Putative transport protein YhhT
6722	5482	5980	280	505	700	5436	5194	6249	5951	4176	6034	376	1799	600	6223	6016	6259	KFPKENJG_01306	CDS	bcp	1.11.1.15	Peroxiredoxin Bcp
7502	7371	7133	646	672	1045	4940	4731	5844	6988	4902	6707	699	2793	912	6112	6059	6603	KFPKENJG_01307	CDS	gcvR		Glycine cleavage system transcriptional repressor
11665	10251	10256	816	1451	1980	9745	8334	10741	9354	6887	9062	1417	2542	1921	9864	9542	9939	KFPKENJG_01308	CDS	dapA_1	4.3.3.7	4-hydroxy-tetrahydrodipicolinate synthase
12962	10387	12671	563	1059	1762	12236	11887	15103	6606	5183	6373	1647	2089	1309	13062	13029	12955	KFPKENJG_01309	CDS	bamC		Outer membrane protein assembly factor BamC
2261	1709	2104	165	238	490	1322	1266	1368	1007	748	758	748	503	318	1449	1417	1050	KFPKENJG_01310	CDS	purC	6.3.2.6	Phosphoribosylaminoimidazole-succinocarboxamide synthase
1474	1272	1629	519	533	972	1350	1342	1361	1038	809	923	1013	1247	510	1487	1430	1292	KFPKENJG_01311	CDS			hypothetical protein
1841	1899	2590	778	638	2281	1821	1802	2046	1189	860	955	3477	1896	643	2339	2212	2036	KFPKENJG_01312	CDS	tmcA	2.3.1.193	tRNA(Met) cytidine acetyltransferase TmcA
509	646	749	912	801	1194	405	456	473	803	548	590	855	860	957	468	501	481	KFPKENJG_01313	CDS			hypothetical protein
461	454	491	946	747	877	420	363	378	692	465	581	364	870	758	458	367	402	KFPKENJG_01314	CDS			hypothetical protein
4519	3934	4779	841	1181	1954	4674	4126	4981	5007	3646	4151	1546	1728	1315	4817	4604	4264	KFPKENJG_01315	CDS	dapE	3.5.1.18	Succinyl-diaminopimelate desuccinylase
629	942	757	456	601	888	608	546	527	1141	676	924	486	526	779	620	575	500	KFPKENJG_01316	CDS	yffB		Protein YffB
1024	1703	2759	606	699	2923	1282	1529	1916.9	891	601	743	4082	1847	714	1766	1737	1819	KFPKENJG_01317	CDS	acrB_1		Multidrug efflux pump subunit AcrB
1620	1666	2475	689	901	2444	800	2319	3031	2069	1566	1922	3303	2057	944	2378	2514	3471	KFPKENJG_01318	CDS		1.18.1.2	Ferredoxin--NADP reductase
577	521	680	176	211	503	407	439	600	670	509	534	588	455	278	496	571	563	KFPKENJG_01319	CDS	nudK_1	3.6.1.-	GDP-mannose pyrophosphatase NudK
1649	1553	2253	409	478	1203	373	294	429	840	703	724	1639	1015	580	592	572	621	KFPKENJG_01320	CDS			hypothetical protein
4064	4486	5324	853	562	1670	527	262	323	1772	1394	1226	2576	3765	881	325	387	425	KFPKENJG_01321	CDS	tktB	2.2.1.1	Transketolase 2
1550	1723	1870	257	323	979	165	87	118	1277	968	1013	1333	1583	469	110	98	138	KFPKENJG_01322	CDS	tal	2.2.1.2	Transaldolase
10892	11293	11844	2940	3492	5742	757	407	585	13869	9011	11874	5522	27809	6558	647	600	837	KFPKENJG_01323	CDS	maeB	1.1.1.40	NADP-dependent malic enzyme
68	124	184	203	313	356	14	3	8	228	154	146	297	458	355	12	9	6	KFPKENJG_01324	CDS	eutS		Ethanolamine utilization protein EutS
6	50	116	87	102	221	12	6	0	21	22	12	313	313	100	5	5	2	KFPKENJG_01325	CDS			hypothetical protein
57	118	304	130	88	389	14	7	14	50	46	40	703	452	119	7	7	15	KFPKENJG_01326	CDS	eutQ		Ethanolamine utilization protein EutQ
81	162	344	84	85	476	10	2	5	67	44	61	788	519	85	13	8	18	KFPKENJG_01327	CDS			hypothetical protein
143	244	501	166	123	791	24	23	6	125	62	97	1349	921	89	26	20	20	KFPKENJG_01328	CDS	eutD		Ethanolamine utilization protein EutD
56	43	145	54	34	221	1	5	5	35	16	26	455	275	25	0	5	2	KFPKENJG_01329	CDS	eutM		Ethanolamine utilization protein EutM
51	51	100	35	38	214	9	4	4	47	26	20	336	196	26	7	3	6	KFPKENJG_01330	CDS	eutN		Ethanolamine utilization protein EutN
383	422	821	313	206	1025	43	35	36	225	151	177	1865	1739	183	41	28	38	KFPKENJG_01331	CDS	proA_1	1.2.1.41	Gamma-glutamyl phosphate reductase
190	180	353	113	122	553	45	21	22	139	73	84	905	776	138	17	16	16	KFPKENJG_01332	CDS	ftsA_1		Cell division protein FtsA
315	460	866	265	287	1248	54	36	44	214	213	128	2005	1358	225	46	46	66	KFPKENJG_01333	CDS	mdh_2	1.1.1.244	NAD-dependent methanol dehydrogenase
207	354	609	178	194	828	51	40	44	118	86	95	1541	932	172	49	34	32	KFPKENJG_01334	CDS			hypothetical protein
232	421	903	257	230	1123	94	69	93	147	138	116	1991	1210	177	106	66	70	KFPKENJG_01335	CDS			hypothetical protein
307	419	818	249	231	1021	92	81	69	245	190	177	1673	1265	267	65	93	69	KFPKENJG_01336	CDS	eutB_1	4.3.1.7	Ethanolamine ammonia-lyase heavy chain
151	193	405	151	120	694	49	49	35	91	46	75	1082	705	150	19	38	37	KFPKENJG_01337	CDS	eutC_1	4.3.1.7	Ethanolamine ammonia-lyase light chain
208	201	315	148	80	316	42	45	66	228	139	136	541	890	138	68	46	49	KFPKENJG_01338	CDS	eutL		Ethanolamine utilization protein EutL
222	140	274	95	154	358	37	25	44	158	103	119	668	693	123	39	27	49	KFPKENJG_01339	CDS	eutK		Ethanolamine utilization protein EutK
350	379	586	202	241	631	198	131	185	281	194	191	962	793	249	192	191	162	KFPKENJG_01340	CDS			hypothetical protein
3203	1943	2595	289	496	977	1801	958	1173	2485	1759	2593	1061	963	647	1847	1750	1732	KFPKENJG_01341	CDS	hemF	1.3.3.3	Oxygen-dependent coproporphyrinogen-III oxidase
6061	5444	5346	829	2051	2475	2586	1613	1858	7856	5691	7583	1440	1862	2211	2858	2706	2429	KFPKENJG_01342	CDS	amiA	3.5.1.28	N-acetylmuramoyl-L-alanine amidase AmiA
428	425	518	102	114	318	389	295	343	360	324	335	402	248	142	483	398	381	KFPKENJG_01343	CDS	ypeA	2.3.1.-	Acetyltransferase YpeA
538	528	677	56	96	224	626	401	497	268	278	296	411	184	116	559	590	618	KFPKENJG_01344	CDS	yfeZ		Inner membrane protein YfeZ
1369	987	1423	88	111	316	918	1110	1485	1020	684	1050	490	195	184	1170	1020	1097	KFPKENJG_01345	CDS	yfeY		putative protein YfeY
3747	3156	3998	349	729	1417	5495	8133	9183	3435	2414	2868	1415	3942	1166	8652	8971	8932	KFPKENJG_01346	CDS	yfeX	1.11.1.-	Dye-decolorizing peroxidase YfeX
4004	2152	3360	321	522	895	3910	2291	2045	1854	1681	1653	1073	430	400	1545	1095	762	KFPKENJG_01347	CDS	cysP		Thiosulfate-binding protein
1288	834	1047	167	169	608	2454	1281	1080	525	630	644	974	369	121	1163	669	361	KFPKENJG_01348	CDS	cysT		Sulfate transport system permease protein CysT
1254	1077	1335	181	158	640	4959	2630	2253	606	674	792	1039	346	155	2593	1495	982	KFPKENJG_01349	CDS	cysW		Sulfate transport system permease protein CysW
1002	1795	1610	165	174	810	7640	5513	5034	623	982	1062	1358	543	168	5178	3201	2634	KFPKENJG_01350	CDS	cysA	7.3.2.3	Sulfate/thiosulfate import ATP-binding protein CysA
2182	2512	2705	143	199	670	3928	3931	3722	1431	1150	1604	1104	715	210	4251	3436	3159	KFPKENJG_01351	CDS	cysM	2.5.1.47	Cysteine synthase B
419	448	478	78	73	234	530	473	536	418	218	405	258	294	116	556	534	396	KFPKENJG_01352	CDS	yybH		putative protein YybH
699	854	1309	277	294	1254	811	759	876	197	154	179	1943	1348	291	797	821	868	KFPKENJG_01353	CDS	ptsJ		Vitamin B6 salvage pathway transcriptional repressor PtsJ
1576	1285	1926	1076	1314	1857	960	826	1107	765	651	600	1442	3460	1343	1083	1100	1277	KFPKENJG_01354	CDS	pdxK	2.7.1.35	Pyridoxine/pyridoxal/pyridoxamine kinase
145	109	173	46	57	96	274	324	315	118	98	109	140	226	72	358	390	374	KFPKENJG_01355	CDS			hypothetical protein
5921	5210	6505	1355	1512	1784	8736	8974	10581	4759	3167	4401	712	5425	1911	8896	10461	10424	KFPKENJG_01356	CDS	crr		PTS system glucose-specific EIIA component
27544	21057	24047	2952	4173	5120	59731	62423	75112	22378	14660	20296	2539	13867	5407	63352	70743	72912	KFPKENJG_01357	CDS	ptsI	2.7.3.9	Phosphoenolpyruvate-protein phosphotransferase
9639	9201	8017	1375	2261	2460	21885	22467	26033	9020	5445	7339	1016	5612	2705	24071	25414	26320	KFPKENJG_01358	CDS	ptsH		Phosphocarrier protein HPr
9296	6404	7941	557	886	1407	10581	6064	7387	6496	4975	6573	1569	1824	1056	5791	5505	6357	KFPKENJG_01359	CDS	cysK	2.5.1.47	Cysteine synthase A
2318	2104	2664	158	212	705	727	485	597	1732	1011	1649	1020	736	366	724	581	708	KFPKENJG_01360	CDS	cysZ		Sulfate transporter CysZ
8752	7349	7837	1698	2371	2991	9713	6900	7588	7089	5673	6678	1597	5039	2771	8581	8876	8826	KFPKENJG_01361	CDS	zipA		Cell division protein ZipA
3307	2846	3928	498	394	1734	7036	6472	7232	1834	1392	1559	2659	2028	545	6592	6932	6492	KFPKENJG_01362	CDS	ligA	6.5.1.2	DNA ligase
90	82	92	12	14	30	183	151	166	43	28	41	31	29	19	166	170	159	KFPKENJG_01363	CDS			hypothetical protein
2716	2713	3076	129	210	520	2551	2330	2464	2027	1627	2425	843	465	170	2804	2844	2333	KFPKENJG_01364	CDS			hypothetical protein
523	584	865	93	118	565	495	468	464	325	319	367	817	372	187	439	479	391	KFPKENJG_01365	CDS	cynR_1		HTH-type transcriptional regulator CynR
6571	5130.33	8802.67	72.6667	137.5	157.5	4228.83	3440.83	4743.33	1001.67	825	910.333	148.667	184.333	215.167	4032.17	3920.5	3637.83	KFPKENJG_01366	tRNA			tRNA-Lys
7631.4	3138	6435.8	33.8	47.6	102.6	2232.6	2464	2606	1783	1763	2036	134.8	171	109.2	2639.8	2216.6	2051.4	KFPKENJG_01367	tRNA			tRNA-Val
7631.4	3138	6435.8	33.8	47.6	102.6	2232.6	2464	2606	1783	1763	2036	134.8	171	109.2	2639.8	2216.6	2051.4	KFPKENJG_01368	tRNA			tRNA-Val
7631.4	3138	6435.8	33.8	47.6	102.6	2232.6	2464	2606	1783	1763	2036	134.8	171	109.2	2639.8	2216.6	2051.4	KFPKENJG_01369	tRNA			tRNA-Val
9855	8160	8589	1144	1896	2728	17447	14623	16028	7111	5236	6673	2036	3408	2787	16645	15334	13908	KFPKENJG_01370	CDS	gltX	6.1.1.17	Glutamate--tRNA ligase
669	669	769	89	121	207	368	636	760	647	433	550	253	663	145	626	602	523	KFPKENJG_01371	CDS			hypothetical protein
601	666	647	120	184	366	158	354	388	838	586	722	490	843	310	289	262	272	KFPKENJG_01372	CDS			hypothetical protein
858	576.5	937.5	54.5	53	89.5	291	424.5	532	721.5	749	724	154.5	205.5	109	746	483	470	KFPKENJG_01373	tRNA			tRNA-Ala
858	576.5	937.5	54.5	53	89.5	291	424.5	532	721.5	749	724	154.5	205.5	109	746	483	470	KFPKENJG_01374	tRNA			tRNA-Ala
5660	3116	3959	290	379	1323	570	965	1123	6204	4499	7077	1931	790	502	854	824	693	KFPKENJG_01375	CDS	pdeA	3.1.4.52	putative cyclic di-GMP phosphodiesterase PdeA
4249	4676	4855	937	974	1763	4772	4741	6247	2566	1593	1921	1498	11348	1690	4818	4806	5086	KFPKENJG_01376	CDS	nupC_1		Nucleoside permease NupC
10490	9397	8747	7537	3402	3322	994	522	687	17693	10713	12867	2160	2514	2092	1820	1788	2008	KFPKENJG_01377	CDS	mntH		Divalent metal cation transporter MntH
683	511	561	244	236	439	94	59	88	428	405	382	450	456	246	186	218	219	KFPKENJG_01378	CDS			hypothetical protein
1859	1738	1982	628	884	1639	557	455	589	2505	1883	2463	1405	944	883	694	723	684	KFPKENJG_01379	CDS	gpr	1.1.1.-	L-glyceraldehyde 3-phosphate reductase
3523	4803	4730	3812	3302	4727	306	244	324	4961	2725	3308	2857	6588	2946	291	284	354	KFPKENJG_01380	CDS	ipdC	4.1.1.74	Indole-3-pyruvate decarboxylase
1177	1545	1930	889	1057	2033	527	405	546	1434	1029	1095	1987	1786	1002	666	559	617	KFPKENJG_01381	CDS	yfeO		Putative ion-transport protein YfeO
2279	2331	2894	483	691	1338	1039	884	1193	2222	1466	1984	1461	1106	774	1176	1213	1396	KFPKENJG_01382	CDS	glk	2.7.1.2	Glucokinase
1032	846	998	225	394	649	682	650	598	799	518	647	529	316	615	618	612	608	KFPKENJG_01383	CDS	ypdB		Transcriptional regulatory protein YpdB
1926	1772	2420	435	518	1488	1547	1416	1769	1147	859	1023	1880	1123	579	1464	1589	1487	KFPKENJG_01384	CDS	ypdA	2.7.13.3	Sensor histidine kinase YpdA
6597	7399	7395	2955	3735	5261	2379	1984	2873	6984	4676	6463	2194	7982	2711	2353	2687	3401	KFPKENJG_01385	CDS	alaC	2.6.1.2	Glutamate-pyruvate aminotransferase AlaC
289	520	956	190	195	1005	198	203	262	129	122	132	1809	638	178	239	261	284	KFPKENJG_01386	CDS	yycB		putative transporter YycB
63	151	223	44	46	226	26	30	39	68	29	50	330	145	50	10	38	39	KFPKENJG_01387	CDS	guaD_1	3.5.4.3	Guanine deaminase
653	508	814	204	237	636	475	312	416	839	683	834	952	483	272	407	387	375	KFPKENJG_01388	CDS	cynR_2		HTH-type transcriptional regulator CynR
404	549	640	207	301	590	253	260	253	272	171	231	839	375	511	228	195	183	KFPKENJG_01389	CDS			hypothetical protein
808	814	928	123	234	548	780	776	835	800	609	809	715	468	300	863	865	693	KFPKENJG_01390	CDS			hypothetical protein
340	285	296	75	109	149	433	362	374	298	273	291	169	151	186	414	426	315	KFPKENJG_01391	tRNA			tRNA-Arg
740	944	1224	829	901	1385	162	152	212	1144	686	854	1343	1184	1043	219	215	184	KFPKENJG_01392	CDS	yfdC		Inner membrane protein YfdC
5870	5399	5678	1061	1084	1439	5457	4889	6057	5211	3755	5096	1222	1997	1330	5947	5828	6189	KFPKENJG_01393	CDS	mlaA		Intermembrane phospholipid transport system lipoprotein MlaA
1801	1892	1965	406	501	1158	4926	3166	3672	1568	1054	1334	1403	758	491	2925	2925	2588	KFPKENJG_01394	CDS	fadL		Long-chain fatty acid transport protein
1649	1780	1871	1303	3210	3672	6648	8175	9301	2970	1908	2373	1818	7959	4980	9558	9084	9276	KFPKENJG_01395	CDS			hypothetical protein
2622	2029	2349	389	426	1402	410	465	398	2865	2261	2583	1779	1469	622	592	518	457	KFPKENJG_01396	CDS	fadI	2.3.1.16	3-ketoacyl-CoA thiolase FadI
2488	2973	3649	552	572	1771	620	684	844	2768	1978	2287	2608	2680	740	711	804	832	KFPKENJG_01397	CDS	fadJ		Fatty acid oxidation complex subunit alpha
4250	3703	4442	166	289	366	1359	1512	1761	2188	1605	2204	586	840	567	1713	1533	1429	KFPKENJG_01398	CDS	sixA	3.1.3.-	Phosphohistidine phosphatase SixA
2338	2157	2472	286	666	949	1233	1083	1140	2420	1769	2294	884	733	936	1352	1132	1197	KFPKENJG_01399	CDS	mutS2	3.1.-.-	Endonuclease MutS2
3968	3115	3835	141	271	643	3723	3099	3408	2226	1537	2104	984	668	316	3224	3331	3119	KFPKENJG_01400	CDS	prmB	2.1.1.298	50S ribosomal protein L3 glutamine methyltransferase
3964	3193	4221	302	437	970	4105	3420	3990	2568	1764	2149	1405	1072	499	4256	4203	4150	KFPKENJG_01401	CDS	aroC	4.2.3.5	Chorismate synthase
1511	1231	1712	218	278	704	2084	1837	2172	840	601	671	885	438	453	2177	2297	2019	KFPKENJG_01402	CDS	mepA	3.4.24.-	Penicillin-insensitive murein endopeptidase
736	682	1086	155	147	486	1231	1102	1330	383	311	377	831	406	195	1295	1388	1369	KFPKENJG_01403	CDS	yfcA		putative membrane transporter protein YfcA
706	724	858	168	315	537	1538	1433	1665	424	375	374	398	307	462	1768	1749	1576	KFPKENJG_01404	CDS	epmC	1.14.-.-	Elongation factor P hydroxylase
495	651	711	153	250	336	1081	964	1001	425	361	417	243	219	302	1265	1236	1055	KFPKENJG_01405	CDS			hypothetical protein
4202	3944	5283	668	835	2302	5458	4628	4935	3269	2486	3117	3184	2639	943	5383	5397	5102	KFPKENJG_01406	CDS	mnmC		tRNA 5-methylaminomethyl-2-thiouridine biosynthesis bifunctional protein MnmC
30667	24711	26992	732	1171	1929	30189	30615	31727	31302	21820	31904	2032	6947	2229	32341	33886	29588	KFPKENJG_01407	CDS	fabB	2.3.1.41	3-oxoacyl-[acyl-carrier-protein] synthase 1
1678	1250	2249	247	248	1154	1813	1693	1751	771	582	711	1939	857	325	1762	1759	1627	KFPKENJG_01408	CDS	yfcJ_1		putative MFS-type transporter YfcJ
3212	2754	3477	307	367	1128	3332	2967	2965	1726	1352	1847	1425	1006	523	3383	3318	2830	KFPKENJG_01409	CDS	flk		Flagellar regulator flk
4417	3835	4509	247	265	999	5953	5628	6091	2243	1817	2154	1609	1265	401	5905	5941	5628	KFPKENJG_01410	CDS	pdxB	1.1.1.290	Erythronate-4-phosphate dehydrogenase
2311	1979	2733	131	176	646	4650	3749	4465	796	657	759	1120	562	220	4097	4106	3763	KFPKENJG_01411	CDS	usg		USG-1 protein
3061	2435	3026	93	181	533	5300	4511	4741	1056	714	794	841	511	225	4303	4484	4096	KFPKENJG_01412	CDS	truA	5.4.99.12	tRNA pseudouridine synthase A
2189	2039	2554	121	178	392	4173	3652	3941	933	673	709	612	612	278	3683	3858	3378	KFPKENJG_01413	CDS	dedA		Protein DedA
9621	7999	10172	518	791	1469	12569	10601	12416	6726	5150	6770	1203	2038	1258	11463	11355	10055	KFPKENJG_01414	CDS	accD	2.1.3.15	Acetyl-coenzyme A carboxylase carboxyl transferase subunit beta
2711	2350	2948	362	292	1204	4969	4356	4983	1447	1128	1195	1716	940	397	4923	4523	3971	KFPKENJG_01415	CDS	folC	6.3.2.12	Dihydrofolate synthase/folylpolyglutamate synthase
2729	2545	3114	488	845	1410	2862	2568	2862	3440	2640	3268	1088	1343	914	2925	2771	2421	KFPKENJG_01416	CDS	dedD		Cell division protein DedD
2123	1931	2222	729	705	1013	893	998	1008	1361	1100	1250	733	574	1086	1093	1091	923	KFPKENJG_01417	CDS	cvpA		Colicin V production protein
8025	6266	8228	553	753	1366	3005	2897	3357	3594	2527	3346	1723	1602	840	2889	3059	2812	KFPKENJG_01418	CDS	purF	2.4.2.14	Amidophosphoribosyltransferase
1661	1305	1717	196	313	626	826	785	844	1776	1345	1766	903	456	458	765	808	758	KFPKENJG_01419	CDS	ubiX_2	2.5.1.129	Flavin prenyltransferase UbiX
1999	1861	2113	258	299	749	271	317	357	2353	1394	2246	962	725	429	309	347	311	KFPKENJG_01420	CDS	argT		Lysine/arginine/ornithine-binding periplasmic protein
1769	1513	1620	225	365	705	1294	1392	1296	1698	1317	1694	728	711	478	1611	1336	989	KFPKENJG_01421	CDS	hisJ_1		Histidine-binding periplasmic protein
466	457	621	84	115	421	281	395	428	417	331	347	641	359	113	446	451	299	KFPKENJG_01422	CDS	hisQ_1		Histidine transport system permease protein HisQ
619	692	723	123	140	391	485	707	597	556	339	447	544	439	253	648	544	462	KFPKENJG_01423	CDS	hisM		Histidine transport system permease protein HisM
293	333	517	82	63	321	251	238	223	152	153	174	454	239	80	282	244	264	KFPKENJG_01424	CDS	hisP		Histidine transport ATP-binding protein HisP
259	320	490	105	221	412	203	180	164	340	225	210	525	354	360	230	247	159	KFPKENJG_01425	CDS			hypothetical protein
3858	4845	5344	1632	1822	3979	2095	1402	1796	5060	3093	3976	1681	6385	2250	1717	1867	1866	KFPKENJG_01426	CDS			Epimerase family protein
3003	2646	2494	103	184	222	1399	813	1067	2622	1654	2491	155	628	402	1071	998	1075	KFPKENJG_01427	CDS	folX	5.1.99.7	Dihydroneopterin triphosphate 2'-epimerase
275	488	707	197	191	656	94	59	69	330	206	240	983	442	227	80	87	54	KFPKENJG_01428	CDS	yfcG	1.8.4.-	Disulfide-bond oxidoreductase YfcG
1089	915	1101	126	178	472	351	295	385	1249	810	1196	637	421	153	376	372	473	KFPKENJG_01429	CDS	yfcF	2.5.1.18	Glutathione S-transferase YfcF
1847	1283	1572	278	258	610	1115	809	1209	1398	1055	1409	573	570	262	759	736	771	KFPKENJG_01430	CDS	yfcE	3.1.4.-	Phosphodiesterase YfcE
1088	1201	1281	169	252	497	1005	774	951	1160	807	1084	524	477	234	702	685	706	KFPKENJG_01431	CDS	yfcD	3.6.-.-	putative Nudix hydrolase YfcD
19680	12769	17940	711	990	2309	93661	98486	111047	10866	6355	9162	3241	7176	2360	88830	105655	99311	KFPKENJG_01432	CDS	pta	2.3.1.8	Phosphate acetyltransferase
17113	16202	15245	1704	3007	3344	57102	58895	67658	18686	11510	17820	2469	11591	4270	52225	60969	56987	KFPKENJG_01433	CDS	ackA	2.7.2.1	Acetate kinase
4364	4618	4027	1497	3486	3697	628	474	610	5711	3805	4919	1666	2453	4253	628	628	713	KFPKENJG_01434	CDS			hypothetical protein
1577	1087	1139	265	406	576	964	1182	1519	1805	1382	1864	456	553	377	1509	1527	1654	KFPKENJG_01435	CDS			hypothetical protein
1517	1079	1434	230	255	831	1165	1461	1983	1349	1129	1517	1157	946	303	1810	1991	2066	KFPKENJG_01436	CDS	hxpA	3.1.3.22	Hexitol phosphatase A
2070	2047	2962	267	343	1453	2645	3589	4229	1275	969	1109	2198	1632	417	4549	4272	4782	KFPKENJG_01437	CDS			hypothetical protein
1287	894	1073	132	203	410	762	561	687	1451	984	1455	476	478	246	720	769	919	KFPKENJG_01438	CDS	yfbR	3.1.3.89	5'-deoxynucleotidase YfbR
4867	3846	4427	323	444	1176	3907	3284	3872	2756	1915	2688	1834	1555	783	4217	4320	4157	KFPKENJG_01439	CDS	alaA	2.6.1.2	Glutamate-pyruvate aminotransferase AlaA
2444	1954	2420	331	333	893	513	874	854	1880	1470	1769	1093	2033	387	592	785	671	KFPKENJG_01440	CDS	cmpR_1		HTH-type transcriptional activator CmpR
2145	2107	1959	241	652	956	1913	1837	2089	1945	1338	1545	778	2259	991	1938	1934	1899	KFPKENJG_01441	CDS	ndhC	7.1.1.-	NAD(P)H-quinone oxidoreductase subunit 3, chloroplastic
3840	2995	3549	215	775	1303	4071	3976	4729	2942	1935	2776	740	2259	1335	3628	3960	4353	KFPKENJG_01442	CDS	nuoB	7.1.1.-	NADH-quinone oxidoreductase subunit B
8350	8631	10012	693	1406	2598	12394	13265	15328	4171	3273	3802	2595	5832	2505	11168	13673	14514	KFPKENJG_01443	CDS	nuoC	7.1.1.-	NADH-quinone oxidoreductase subunit C/D
1694	1949	2384	157	209	450	2637	3082	3100	636	484	528	490	1216	398	2451	2962	2793	KFPKENJG_01444	CDS	nuoE	7.1.1.-	NADH-quinone oxidoreductase subunit E
4471	5308	6424	338	616	1391	6568	7092	7570	1473	1133	1147	2085	2997	1110	6566	7478	7379	KFPKENJG_01445	CDS	nuoF	7.1.1.-	NADH-quinone oxidoreductase subunit F
11783	12821	16662	675	1025	2423	16703	16731	18463	3358	2809	2640	3635	5438	2144	16004	17761	16817	KFPKENJG_01446	CDS	nuoG	7.1.1.-	NADH-quinone oxidoreductase subunit G
3930	4392	5787	224	266	678	5544	5655	6023	1066	854	799	1068	1877	571	5691	5941	5654	KFPKENJG_01447	CDS	nuoH	7.1.1.-	NADH-quinone oxidoreductase subunit H
2085	2273	2750	70	183	286	2730	2877	3145	529	373	406	452	930	282	2885	3225	2968	KFPKENJG_01448	CDS	nuoI	7.1.1.-	NADH-quinone oxidoreductase subunit I
1198	1300	1554	124	118	368	1906	2055	2283	387	414	328	663	756	262	2159	2364	2124	KFPKENJG_01449	CDS	nuoJ	7.1.1.-	NADH-quinone oxidoreductase subunit J
453	600	797	28	60	91	699	764	759	167	138	144	165	249	83	779	850	800	KFPKENJG_01450	CDS	nuoK	7.1.1.-	NADH-quinone oxidoreductase subunit K
6496	6995	8405	389	505	1647	7071	7952	9093	1821	1671	1574	2264	2876	1044	8782	9105	8596	KFPKENJG_01451	CDS	nuoL	7.1.1.-	NADH-quinone oxidoreductase subunit L
4749	5201	6574	329	493	1367	5356	6800	7585	1257	1080	977	1897	2397	948	7549	7675	7113	KFPKENJG_01452	CDS	nuoM	7.1.1.-	NADH-quinone oxidoreductase subunit M
3387	4048	5133	342	400	1248	4248	5265	5877	1022	767	682	1934	2246	778	5739	5950	5646	KFPKENJG_01453	CDS	nuoN	7.1.1.-	NADH-quinone oxidoreductase subunit N
1175	1528	1611	160	201	761	785	797	822	1518	920	1374	1172	779	233	826	875	754	KFPKENJG_01454	CDS	rbn_1	3.1.-.-	Ribonuclease BN
334	374	464	88	86	408	193	203	204	277	242	239	532	235	92	212	216	258	KFPKENJG_01455	CDS	elaA		Protein ElaA
1619	1399	1978	236	279	1008	2533	3884	4281	1349	1123	1102	1581	856	301	3717	3814	3409	KFPKENJG_01456	CDS	menF	5.4.4.2	Isochorismate synthase MenF
2108	2016	2900	2244	3997	5998	6413	9992	10644	1961	1392	1585	3111	6792	4428	10649	10562	9646	KFPKENJG_01457	CDS	menD	2.2.1.9	2-succinyl-5-enolpyruvyl-6-hydroxy-3- cyclohexene-1-carboxylate synthase
419	477	713	150	204	621	1267	2481	2612	296	221	287	869	869	246	2401	2523	2575	KFPKENJG_01458	CDS	menH_2	4.2.99.20	2-succinyl-6-hydroxy-2, 4-cyclohexadiene-1-carboxylate synthase
1139	1007	1335	306	545	802	2456	5441	6379	978	672	818	968	758	659	5023	5755	5991	KFPKENJG_01459	CDS	menB	4.1.3.36	1,4-dihydroxy-2-naphthoyl-CoA synthase
466	447	770	156	161	692	1210	3020	3440	313	311	366	1138	574	194	3025	3423	3316	KFPKENJG_01460	CDS	menC	4.2.1.113	o-succinylbenzoate synthase
588	686	1366	159	183	936	1528	3448	3786	331	320	350	1517	716	194	3402	3970	3835	KFPKENJG_01461	CDS	menE	6.2.1.26	2-succinylbenzoate--CoA ligase
539	653	745	161	261	504	412	656	678	653	492	600	742	475	263	615	731	638	KFPKENJG_01462	CDS	nudI	3.6.1.9	Nucleoside triphosphatase NudI
1335	1380	1796	387	491	1082	548	674	719	1310	792	1129	1173	935	517	803	758	741	KFPKENJG_01463	CDS			ISNCY family transposase ISRor2
1301	1366	1568	293	411	805	1625	1134	1526	1093	755	907	1026	670	492	1439	1039	1207	KFPKENJG_01464	CDS			hypothetical protein
3303	2622	3479	504	703	1547	2339	1981	2595	3203	2570	3497	1907	1515	633	2741	2535	2743	KFPKENJG_01465	CDS	pncC_2	3.5.1.42	Nicotinamide-nucleotide amidohydrolase PncC
193	339	530	186	218	610	77	44	55	212	138	123	925	840	201	51	54	62	KFPKENJG_01466	CDS	rhmR		putative HTH-type transcriptional regulator RhmR
527	690	965	475	227	991	47	42	37	416	264	321	1434	2105	240	71	47	44	KFPKENJG_01467	CDS	rhmD	4.2.1.90	L-rhamnonate dehydratase
423	578	942	291	196	984	113	93	84	245	184	218	1509	1263	177	110	61	106	KFPKENJG_01468	CDS	rhmT		Inner membrane transport protein RhmT
104	241	423	82	109	493	36	40	41	121	87	64	826	444	78	23	61	52	KFPKENJG_01469	CDS	rhmA	4.1.2.53	2-keto-3-deoxy-L-rhamnonate aldolase
118	310	530	152	150	681	52	119	130	245	209	158	1109	398	157	150	183	172	KFPKENJG_01470	CDS	glpC		Anaerobic glycerol-3-phosphate dehydrogenase subunit C
199	366	572	159	169	845	86	196	191	782	684	633	1403	538	172	193	270	297	KFPKENJG_01471	CDS	glpB	1.1.5.3	Anaerobic glycerol-3-phosphate dehydrogenase subunit B
188	571	1027	323	252	1553	266	723	685	306	227	233	2671	916	267	652	731	723	KFPKENJG_01472	CDS	glpA	1.1.5.3	Anaerobic glycerol-3-phosphate dehydrogenase subunit A
465	798	1188	193	195	962	138	54	61	308	193	187	1686	971	300	104	91	121	KFPKENJG_01473	CDS	glpT_1		Glycerol-3-phosphate transporter
539	862	1075	204	289	768	819	554	576	487	395	352	857	591	343	608	555	551	KFPKENJG_01474	CDS	glpQ	3.1.4.46	Glycerophosphodiester phosphodiesterase, periplasmic
133	152	258	26	40	90	573	419	458	108	68	56	139	77	32	476	464	389	KFPKENJG_01475	CDS		1.14.13.239	Carnitine monooxygenase reductase subunit
4111	3391	4637	198	314	771	8930	7340	6578	1878	1493	1538	980	1687	609	7381	7563	6360	KFPKENJG_01476	CDS	nrdB	1.17.4.1	Ribonucleoside-diphosphate reductase 1 subunit beta
25511	19135	20973	2297	3433	4981	28246	26387	24631	18174	12491	16873	4095	8965	5733	29239	30060	25983	KFPKENJG_01477	CDS	nrdA	1.17.4.1	Ribonucleoside-diphosphate reductase 1 subunit alpha
2338	2127	2143	381	1263	1696	1569	1501	1749	2482	1737	2223	1413	632	1868	1901	1633	1497	KFPKENJG_01478	CDS	ubiG	2.1.1.222	Ubiquinone biosynthesis O-methyltransferase
24387	17308	22367	670	974	2253	31650	25388	28511	11585	9755	11961	2822	2049	1618	28566	26801	23533	KFPKENJG_01479	CDS	gyrA	5.6.2.2	DNA gyrase subunit A
111	164	268	62	41	219	131	188	143	54	29	60	358	131	43	166	124	122	KFPKENJG_01480	CDS	atoB_1	2.3.1.9	Acetyl-CoA acetyltransferase
89	229	346	91	108	396	63	73	57	118	61	73	580	241	70	48	48	38	KFPKENJG_01481	CDS	atoB_2	2.3.1.9	Acetyl-CoA acetyltransferase
154	439	754	247	260	908	51	54	50	204	160	193	1535	750	181	63	48	60	KFPKENJG_01482	CDS	atoE		Putative short-chain fatty acid transporter
49	150	268	76	46	344	13	28	10	51	36	39	500	185	62	9	9	12	KFPKENJG_01483	CDS	atoA	2.8.3.8	Acetate CoA-transferase subunit beta
80	168	265	99	74	434	13	31	12	47	47	29	767	281	43	28	22	23	KFPKENJG_01484	CDS	atoD	2.8.3.8	Acetate CoA-transferase subunit alpha
496	1240	1801	452	483	2051	270	243	293	466	329	380	2921	2042	612	331	286	302	KFPKENJG_01485	CDS	norR_3		Anaerobic nitric oxide reductase transcription regulator NorR
4653	4388	5467	537	695	2139	4366	4153	4918	2761	1809	2334	2990	1485	805	5532	5367	4917	KFPKENJG_01486	CDS	rcsC_3	2.7.13.3	Sensor histidine kinase RcsC
3994	4680	4269	7361	12276	13158	2638	2223	2627	6872	4398	5626	4098	5664	12956	2361	2550	2563	KFPKENJG_01487	CDS	rcsB		Transcriptional regulatory protein RcsB
8510	7779	8523	2783	4650	6244	5206	4227	4800	6458	4691	5741	3370	3786	5047	5312	5052	4947	KFPKENJG_01488	CDS	rcsD	2.7.2.-	Phosphotransferase RcsD
154229	136325	137312	15593	23234	25501	220511	181020	196132	82636	59130	76060	8847	13798	23756	115761	119089	113717	KFPKENJG_01489	CDS	ompC		Outer membrane porin C
1306	1218	1793	192	259	863	1337	1132	1398	635	549	696	1443	565	141	1483	1528	1285	KFPKENJG_01490	CDS	apbE_1	2.7.1.180	FAD:protein FMN transferase
1616	1338	2145	819	554	1457	1250	1205	1130	927	684	814	1612	1588	480	1291	1238	1145	KFPKENJG_01491	CDS	ada_2		Bifunctional transcriptional activator/DNA repair enzyme Ada
259	284	439	224	184	450	180	162	219	153	132	120	830	495	120	208	194	201	KFPKENJG_01492	CDS	alkB	1.14.11.33	Alpha-ketoglutarate-dependent dioxygenase AlkB
1217	1236	1815	311	269	1251	1601	699	736	459	335	442	2070	766	206	1788	1595	1528	KFPKENJG_01493	CDS	yojI		ABC transporter ATP-binding/permease protein YojI
1161	1431	1908	178	207	880	1187	963	1107	625	506	607	1408	813	203	1405	1345	1308	KFPKENJG_01494	CDS			Magnesium transporter MgtE
963	1389	1777	218	213	982	846	678	708	231	209	247	1734	657	150	867	688	652	KFPKENJG_01495	CDS			hypothetical protein
5607	6075	6267	4805	5039	5997	1697	1008	1162	3919	2952	3401	3122	3710	4050	1613	1467	1503	KFPKENJG_01496	CDS	mqo_1	1.1.5.4	Malate:quinone oxidoreductase
12300	10279	8645	1906	2261	2662	6579	5941	7150	26002	19638	24806	1356	3583	2727	8451	7949	8244	KFPKENJG_01497	CDS	eco		Ecotin
1919	1922	2057	433	506	1200	1179	1064	1527	2367	1709	2238	1367	2096	676	1541	1596	1763	KFPKENJG_01498	CDS			Putative transport protein
46	66	103	31	55	104	54	71	75	73	28	54	125	62	56	82	64	71	KFPKENJG_01499	tRNA			tRNA-Pro
5769	4705	6022	434	671	1429	7285	7068	7066	2917	2187	2641	1882	1536	751	7835	7743	6433	KFPKENJG_01500	CDS	yejM		Inner membrane protein YejM
3019	2753	2491	268	317	431	3293	3149	3284	1926	1622	2116	257	975	385	3509	3089	2741	KFPKENJG_01501	CDS			hypothetical protein
2960	2711	3436	191	281	706	3828	3146	3715	1992	1391	1703	1051	628	404	3416	3406	3159	KFPKENJG_01502	CDS	yejK		Nucleoid-associated protein YejK
1694	624	1171	164	206	614	422	386	494	1023	915	1232	1006	535	245	479	516	542	KFPKENJG_01503	CDS	glcR_1		HTH-type transcriptional repressor GlcR
1349	468	710	116	90	455	163	175	203	902	910	980	648	339	172	271	263	248	KFPKENJG_01504	CDS	nudK_2	3.6.1.-	GDP-mannose pyrophosphatase NudK
482	603	997	316	361	1140	209	154	176	433	344	363	1727	651	467	225	224	208	KFPKENJG_01505	CDS			hypothetical protein
524	546	897	189	188	599	525	459	495	273	194	280	872	465	163	485	559	489	KFPKENJG_01506	CDS			hypothetical protein
12113	11091	12735	181	353	392	33068	26688	29810	3912	2900	3628	622	1040	797	27351	24890	22003	KFPKENJG_01507	CDS	rplY		50S ribosomal protein L25
2288	2201	2935	479	543	1627	2065	1684	1887	1580	1125	1500	2528	1591	682	1891	1923	1881	KFPKENJG_01508	CDS	radD	3.6.4.12	Putative DNA repair helicase RadD
1510	1441	1629	128	174	527	1899	1628	1733	706	556	624	773	635	257	1711	1720	1480	KFPKENJG_01509	CDS	rsuA	5.4.99.19	Ribosomal small subunit pseudouridine synthase A
2398	2220	2891	551	827	1567	2653	2414	2420	1239	922	896	1542	880	973	2621	2475	2330	KFPKENJG_01510	CDS	bcr_2		Bicyclomycin resistance protein
903	1912	1157	4758	18257	19947	529	287	348	2285	1322	1525	6413	1875	24501	511	422	362	KFPKENJG_01511	CDS	yejG		putative protein YejG
946	1293	1900	700	2168	2796	754	647	823	994	854	701	3198	998	3215	900	907	971	KFPKENJG_01512	CDS	yejF		putative ABC transporter ATP-binding protein YejF
408	592	852	175	160	703	417	472	556	245	169	170	1248	603	158	567	528	673	KFPKENJG_01513	CDS	yejE		Inner membrane ABC transporter permease protein YejE
342	587	759	206	235	718	248	351	444	229	176	187	1157	628	206	379	359	392	KFPKENJG_01514	CDS	yejB		Inner membrane ABC transporter permease protein YejB
1769	1932	2472	520	676	1674	872	821	1019	1650	1088	1317	2299	1474	771	1144	987	971	KFPKENJG_01515	CDS			hypothetical protein
1822	1897	2333	1782	1546	2648	889	947	1155	1241	804	1113	2148	2499	1196	1039	975	882	KFPKENJG_01516	CDS	pdeN	3.1.4.52	putative cyclic di-GMP phosphodiesterase PdeN
12742	16735	16366	112	254	482	6588	6249	7170	8042	5596	7727	737	3604	675	8022	6475	6308	KFPKENJG_01517	CDS	mepS_1	3.4.-.-	Murein DD-endopeptidase MepS/Murein LD-carboxypeptidase
4447	4027	4485	138	202	532	5548	4768	6014	2191	1783	2319	760	553	312	4564	4779	4554	KFPKENJG_01518	CDS	lpxT	2.7.4.29	Lipid A 1-diphosphate synthase
2826	2238	2800	347	286	895	1915	1084	1434	3468	2271	3261	1300	966	462	1503	1528	1700	KFPKENJG_01519	CDS	yeiR	3.6.-.-	Zinc-binding GTPase YeiR
2076	2395	2753	979	1061	2391	204	182	258	2905	1805	2356	2261	3328	946	255	220	244	KFPKENJG_01520	CDS	por_1	1.1.1.-	Polyol:NADP oxidoreductase
2438	2184	2587	405	556	1178	780	722	825	2135	1386	1874	1225	3704	611	907	967	860	KFPKENJG_01521	CDS	uxuA_2	4.2.1.8	Mannonate dehydratase
5008	4121	4455	265	419	651	6640	5731	6482	4024	2623	3869	714	800	735	6542	6273	5805	KFPKENJG_01522	CDS	yeiP		Elongation factor P-like protein
5003	5091	4512	990	1435	1518	2197	2285	2699	5027	3443	4667	858	2435	1692	3246	3031	3393	KFPKENJG_01523	CDS			hypothetical protein
585	827	1473	298	300	1042	480	502	549	381	248	391	1677	629	333	534	547	482	KFPKENJG_01524	CDS	setB		Sugar efflux transporter B
193	453	755	202	176	813	4642	3178	4070	118	90	95	1449	897	218	4360	4101	4576	KFPKENJG_01525	CDS	fruB_1		Multiphosphoryl transfer protein
98	236	511	135	120	597	2680	2177	3282	89	66	77	1006	777	135	2892	2946	3355	KFPKENJG_01526	CDS	lacC	2.7.1.144	Tagatose-6-phosphate kinase
310	629	1117	267	287	1321	4121	3973	5383	192	163	179	2356	1896	274	4616	5389	6496	KFPKENJG_01527	CDS	fruA_1		PTS system fructose-specific EIIB'BC component
1184	1036	1143	139	114	617	1988	1608	1832	712	478	771	993	433	169	1831	1852	1534	KFPKENJG_01528	CDS	nfo	3.1.21.2	Endonuclease 4
1015	951	1258	867	1107	1849	200	213	284	1044	1125	1432	1674	1055	1110	299	355	418	KFPKENJG_01529	CDS			hypothetical protein
1810	2525	2156	1440	3185	3649	673	596	715	4168	2768	3242	2196	1330	3387	933	845	771	KFPKENJG_01530	CDS	cmpR_2		HTH-type transcriptional activator CmpR
4742	4593	4818	1129	1906	2746	5416	5516	6813	5167	3930	4348	2258	3797	2208	5277	5301	4469	KFPKENJG_01531	CDS	lysP		Lysine-specific permease
15576	14521	15509	375	407	1524	3086	612	669	4903	3589	3738	2345	1137	472	8821	9033	7167	KFPKENJG_01532	CDS	cirA		Colicin I receptor
4242	4114	4704	255	307	858	1608	1052	1436	2517	1825	2301	1202	3297	297	2186	2291	2305	KFPKENJG_01533	CDS	yeiG	3.1.2.12	S-formylglutathione hydrolase YeiG
9165	7436	7667	718	885	1319	4086	2325	2667	8745	5898	8350	817	2052	1158	3433	3064	3108	KFPKENJG_01534	CDS	folE	3.5.4.16	GTP cyclohydrolase 1
979	981	1245	183	146	822	839	558	489	704	573	673	1425	570	155	937	882	730	KFPKENJG_01535	CDS			hypothetical protein
491	710	1047	178	160	869	143	115	175	553	315	470	1319	917	203	211	166	183	KFPKENJG_01536	CDS	galS		HTH-type transcriptional regulator GalS
1485	2337	2091	674	651	1034	59	53	57	1082	701	880	1332	2416	812	109	84	57	KFPKENJG_01537	CDS	mglB		D-galactose-binding periplasmic protein
862	1279	1445	238	314	664	123	99	109	627	496	541	784	975	418	102	104	113	KFPKENJG_01538	CDS	mglA_1	7.5.2.11	Galactose/methyl galactoside import ATP-binding protein MglA
493	634	818	133	220	638	107	120	101	285	168	197	1071	660	215	115	104	84	KFPKENJG_01539	CDS	mglC		Galactoside transport system permease protein MglC
734	880	952	149	166	432	1119	1077	1169	746	551	693	760	494	159	1302	1110	1113	KFPKENJG_01540	CDS			hypothetical protein
1173	1248	1498	269	315	934	3485	4109	4627	887	553	580	1329	1612	533	3105	2823	3512	KFPKENJG_01541	CDS	cdd	3.5.4.5	Cytidine deaminase
852	964	1033	178	218	609	1479	3175	2983	841	630	814	769	608	422	1872	2135	2425	KFPKENJG_01542	CDS	yohK_1		Inner membrane protein YohK
288	343	343	69	72	218	784	1697	1794	268	217	256	251	297	199	870	1246	1359	KFPKENJG_01543	CDS			hypothetical protein
451	635	1067	163	175	712	704	772	930	115	122	172	1088	420	144	554	578	543	KFPKENJG_01544	CDS	dusC	1.3.1.-	tRNA-dihydrouridine(16) synthase
218	463	1019	224	197	1091	83	36	81	172	101	190	1900	717	165	45	52	51	KFPKENJG_01545	CDS	oprB		Porin B
1799	2240	2447	173	189	683	548	563	455	1403	996	1157	937	1121	349	644	400	312	KFPKENJG_01546	CDS	bglG		Cryptic beta-glucoside bgl operon antiterminator
720	969	1529	451	397	1454	363	417	505	499	391	385	2343	1032	380	328	357	282	KFPKENJG_01547	CDS	bglF_2		PTS system beta-glucoside-specific EIIBCA component
601	803	1122	220	176	829	490	504	553	296	275	278	1483	565	202	496	466	415	KFPKENJG_01548	CDS	bglB	3.2.1.86	6-phospho-beta-glucosidase BglB
1503	1606	2303	1861	2466	3191	865	769	948	1364	1056	1069	2146	1581	2618	848	942	801	KFPKENJG_01549	CDS	oprM_2		Outer membrane protein OprM
924	921	1052	2744	3589	3681	458	389	455	1169	765	908	1396	2113	2916	567	561	639	KFPKENJG_01550	CDS	yohD		Inner membrane protein YohD
1649	2068	1682	9435	4280	4905	48	30	71	3359	2022	2075	1539	10132	2703	69	62	71	KFPKENJG_01551	CDS	yohC		Inner membrane protein YohC
1976	2063	2345	1265	906	1370	2489	2792	2604	1436	963	1169	1539	1984	1055	2945	2586	2165	KFPKENJG_01552	CDS	pbpG	3.4.21.-	D-alanyl-D-alanine endopeptidase
996	1060	1500	157	133	524	681	769	813	690	533	567	783	451	246	775	848	774	KFPKENJG_01553	CDS	pat_2	2.3.1.183	Phosphinothricin N-acetyltransferase
3988	4297	5061	656	807	2117	1814	2762	3154	4443	3123	3973	2419	2910	1774	2752	2931	3197	KFPKENJG_01554	CDS	dld	1.1.5.12	Quinone-dependent D-lactate dehydrogenase
8775	7546	8911	1508	1542	3003	3196	2624	3555	9821	7430	9732	3385	3501	1887	3161	3447	3843	KFPKENJG_01555	CDS		3.2.1.-	Beta-xylosidase
3645	3675	4207	302	423	944	410	429	553	2566	1643	2055	1219	1799	612	483	529	527	KFPKENJG_01556	CDS	yehZ		Glycine betaine-binding protein YehZ
1955	1977	2652	212	185	909	246	257	258	755	555	566	1530	755	247	259	254	304	KFPKENJG_01557	CDS	yehY		Glycine betaine uptake system permease protein YehY
687	697	1202	147	96	568	150	135	120	217	169	180	1119	430	127	143	112	108	KFPKENJG_01558	CDS	yehX	3.6.3.-	Glycine betaine uptake system ATP-binding protein YehX
2429	1890	2397	571	1135	1462	2153	1771	1851	2056	1551	1847	1267	1125	1505	2138	2030	1844	KFPKENJG_01559	CDS	yehW		Glycine betaine uptake system permease protein YehW
22	36	32	10	10	12	4	6	8	11	4	17	37	12	7	4	9	9	KFPKENJG_01560	CDS			hypothetical protein
1289	1463	2239	320	352	1374	395	407	450	979	705	691	1988	4917	376	519	413	418	KFPKENJG_01561	CDS	btsS	2.7.13.3	Sensor histidine kinase BtsS
703	484	900	140	167	471	158	114	205	577	382	421	612	1133	186	138	112	155	KFPKENJG_01562	CDS	btsR		Transcriptional regulatory protein BtsR
1319	959	1083	111	158	345	1151	962	928	1072	736	1080	430	478	189	1156	980	765	KFPKENJG_01563	CDS			hypothetical protein
18578	13386	15749	412	597	1464	19129	16717	17852	10307	8213	10643	2435	1890	1025	17732	16731	14786	KFPKENJG_01564	CDS	metG	6.1.1.10	Methionine--tRNA ligase
5339	4032	4901	521	748	1399	6875	5889	6516	4368	3306	3955	1410	2361	922	7098	7222	6724	KFPKENJG_01565	CDS	apbC		Iron-sulfur cluster carrier protein
552	448	682	54	61	194	697	744	783	376	262	328	317	202	61	828	860	782	KFPKENJG_01566	CDS			hypothetical protein
565	536	448	51	55	106	541	571	635	420	367	396	167	138	79	735	681	646	KFPKENJG_01567	CDS	rcnB		Nickel/cobalt homeostasis protein RcnB
811	975	1377	146	125	700	757	584	737	552	447	564	1240	627	181	721	774	775	KFPKENJG_01568	CDS	dmlR_7		HTH-type transcriptional regulator DmlR
225	496	889	229	192	958	225	214	190	155	117	136	1694	662	129	215	205	213	KFPKENJG_01569	CDS	adeQ		Adenine permease AdeQ
242	580	1254	319	202	1357	71	76	114	153	105	114	2599	854	172	127	106	126	KFPKENJG_01570	CDS	ade2	3.5.4.2	Adenine deaminase 2
1046	1048	1313	159	128	668	640	626	612	682	471	592	1275	562	112	774	597	644	KFPKENJG_01571	CDS	hdfR_2		HTH-type transcriptional regulator HdfR
471	924	1421	304	428	1427	264	207	269	632	409	426	1777	789	481	207	206	218	KFPKENJG_01572	CDS	yjcS_1	3.1.6.-	Putative alkyl/aryl-sulfatase YjcS
925	967	1055	741	788	1158	168	119	161	1182	721	948	693	1095	791	170	146	143	KFPKENJG_01573	CDS	iprA_3		Inhibitor of hydrogen peroxide resistance
3123	3613	3608	446	474	1416	277	111	104	1002	724	835	2040	990	607	122	147	149	KFPKENJG_01574	CDS	yjcS_2	3.1.6.-	Putative alkyl/aryl-sulfatase YjcS
1594	2160	2746	147	220	830	306	196	209	1012	786	908	1227	594	300	311	219	316	KFPKENJG_01575	CDS	thiM	2.7.1.50	Hydroxyethylthiazole kinase
1397	2479	3332	155	124	700	240	105	153	828	523	649	1146	507	209	189	210	243	KFPKENJG_01576	CDS	thiD	2.7.1.49	Hydroxymethylpyrimidine/phosphomethylpyrimidine kinase
4899	5796	6040	704	571	1063	212	138	168	3441	2484	3140	1628	5295	1422	144	163	211	KFPKENJG_01577	CDS	fbaB	4.1.2.13	Fructose-bisphosphate aldolase class 1
659	827	1124	214	198	794	100	60	91	383	247	316	1548	820	205	116	144	150	KFPKENJG_01578	CDS	csbX_1		Alpha-ketoglutarate permease
628	1090	1668	584	922	2118	177	156	202	866	515	535	2511	1163	995	175	181	243	KFPKENJG_01579	CDS	araB_1	2.7.1.16	Ribulokinase
400	577	889	132	149	507	155	129	124	158	169	174	933	634	118	146	146	145	KFPKENJG_01580	CDS	rbtD	1.1.1.56	Ribitol 2-dehydrogenase
681	913	1134	265	311	883	620	471	560	654	391	509	1095	506	353	539	486	543	KFPKENJG_01581	CDS	purR_1		HTH-type transcriptional repressor PurR
1582	1324	1753	108	190	556	851	747	882	1454	1021	1441	733	488	222	820	767	817	KFPKENJG_01582	CDS	eryD		Erythritol catabolism regulatory protein EryD
142	476	845	177	196	1030	26	28	23	153	86	85	1530	845	192	24	33	17	KFPKENJG_01583	CDS	mtlK	1.1.1.67	Mannitol 2-dehydrogenase
204	446	961	248	208	1285	66	56	79	206	97	158	2075	866	200	60	61	59	KFPKENJG_01584	CDS	xylB_2	2.7.1.17	Xylulose kinase
172	490	916	180	153	888	51	52	72	258	132	157	1458	754	202	55	54	48	KFPKENJG_01585	CDS	csbX_2		Alpha-ketoglutarate permease
101	231	446	126	167	519	52	27	30	97	78	72	909	382	141	50	42	21	KFPKENJG_01586	CDS	hxpB_1	3.1.3.68	Hexitol phosphatase B
180	481	722	241	166	902	97	70	84	147	87	121	1434	588	196	70	78	88	KFPKENJG_01587	CDS	gci	5.5.1.27	D-galactarolactone cycloisomerase
87	435	738	240	135	930	35	16	27	57	59	64	1466	513	140	17	29	48	KFPKENJG_01588	CDS	ddpA_1		putative D,D-dipeptide-binding periplasmic protein DdpA
80	275	574	150	85	597	41	26	60	53	28	51	1093	413	80	25	31	48	KFPKENJG_01589	CDS	ddpB		putative D,D-dipeptide transport system permease protein DdpB
42	186	427	136	130	579	23	20	22	36	34	21	1100	487	65	35	19	29	KFPKENJG_01590	CDS	ddpC_2		putative D,D-dipeptide transport system permease protein DdpC
182	320	496	94	97	423	95	68	115	149	120	154	606	292	68	129	120	102	KFPKENJG_01591	CDS	oppD_1		Oligopeptide transport ATP-binding protein OppD
176	350	488	156	122	588	85	87	96	104	86	92	767	355	114	79	94	84	KFPKENJG_01592	CDS	oppF_2		Oligopeptide transport ATP-binding protein OppF
1983	1790	2072	1009	964	1825	1005	737	983	2317	1450	2039	1534	1898	931	970	931	902	KFPKENJG_01593	CDS	yegS	2.7.1.-	putative lipid kinase YegS
6709	4328	5404	258	356	1048	6095	4992	6304	2302	1520	1822	1696	942	529	3344	3924	3621	KFPKENJG_01594	CDS	rlhA_1		23S rRNA 5-hydroxycytidine synthase
1131	1246	1572	375	429	968	902	775	851	1227	730	1011	1070	804	419	864	977	981	KFPKENJG_01595	CDS	baeR		Transcriptional regulatory protein BaeR
293	603	937	265	180	1081	325	344	293	161	149	144	2000	943	163	406	447	387	KFPKENJG_01596	CDS	baeS	2.7.13.3	Signal transduction histidine-protein kinase BaeS
330	546	926	239	216	955	307	253	348	231	229	259	1468	723	164	311	312	289	KFPKENJG_01597	CDS	mdtD		Putative multidrug resistance protein MdtD
970	1465	2335	520	430	2292	1109	1031	1076	581	488	428	3731	1490	467	1394	1212	1046	KFPKENJG_01598	CDS	mdtC		Multidrug resistance protein MdtC
1247	1878	2945	556	391	2251	1662	1459	1583	602	460	449	3949	1589	354	1671	1700	1531	KFPKENJG_01599	CDS	mdtB		Multidrug resistance protein MdtB
792	781	1225	249	212	810	632	591	578	683	616	689	1188	657	266	655	700	691	KFPKENJG_01600	CDS	mdtA_1		Multidrug resistance protein MdtA
274	560	1090	251	262	994	3324	5851	7060	310	181	220	1632	552	304	4464	4588	4714	KFPKENJG_01601	CDS	dctA_2		C4-dicarboxylate transport protein
109	273	443	79	68	336	114	354	478	114	62	87	577	237	111	186	206	251	KFPKENJG_01602	CDS			hypothetical protein
150	152	163	20	18	67	32	42	82	136	48	122	136	64	55	32	38	43	KFPKENJG_01603	CDS			hypothetical protein
286	389	591	133	99	499	140	169	185	180	155	180	887	331	100	155	176	171	KFPKENJG_01604	CDS	phoP_1		Virulence transcriptional regulatory protein PhoP
733	1026	1919	408	312	1603	575	515	642	388	325	374	2624	1097	268	592	670	592	KFPKENJG_01605	CDS	sasA_1	2.7.-.-	Adaptive-response sensory-kinase SasA
964	1041	1726	251	242	1253	2048	1382	1656	282	247	231	2136	782	152	1199	1242	996	KFPKENJG_01606	CDS	dnaK_1		Chaperone protein DnaK
547	633	916	172	196	825	191	188	200	422	341	385	1267	674	192	228	204	219	KFPKENJG_01607	CDS	alkA	3.2.2.21	DNA-3-methyladenine glycosylase 2
4687	3688	4132	136	342	592	4682	4224	4214	1951	1141	1886	582	699	568	4112	3965	3315	KFPKENJG_01608	CDS	udk	2.7.1.48	Uridine kinase
5070	3689	4567	136	167	435	3438	3147	3290	3948	2837	3701	700	596	226	3377	3326	3096	KFPKENJG_01609	CDS	dcd	3.5.4.13	dCTP deaminase
5386	3964	5918	385	352	1632	5056	4550	4662	2855	2156	2548	2486	1294	406	5482	4927	4598	KFPKENJG_01610	CDS			hypothetical protein
1621	1869	2381	725	861	1778	1511	1595	1838	1137	825	1005	1635	1350	864	2193	1946	1785	KFPKENJG_01611	CDS			hypothetical protein
8839	7907	8450	2323	3012	3577	5249	5283	6279	8051	5498	7253	2075	5012	3131	9411	9221	8879	KFPKENJG_01612	CDS	galF	2.7.7.9	UTP--glucose-1-phosphate uridylyltransferase
4710	5025	5041	534	949	1234	1981	2178	2458	2959	2034	2657	1063	2235	1023	3862	3816	3663	KFPKENJG_01613	CDS			hypothetical protein
12476	11861	12990	678	850	1869	5885	5859	7042	6676	3956	5010	1968	4237	1591	7043	7692	7155	KFPKENJG_01614	CDS			hypothetical protein
11309	10779	11177	288	469	751	5273	5614	6179	3750	2249	3042	932	2076	1077	6027	6365	5812	KFPKENJG_01615	CDS			hypothetical protein
12063	12595	13273	140	251	700	7646	8425	8556	2816	1535	2098	930	906	608	9709	9252	7937	KFPKENJG_01616	CDS		2.7.10.-	Putative tyrosine-protein kinase in cps region
2131	2138	2567	42	69	228	1359	1561	1404	603	350	512	236	223	162	1798	1803	1480	KFPKENJG_01617	CDS	mshA	2.4.1.250	D-inositol-3-phosphate glycosyltransferase
1317	1451	1502	37	52	194	906	920	872	429	249	375	197	147	194	1239	1141	1000	KFPKENJG_01618	CDS			hypothetical protein
2695	3127	3190	42	77	138	1452	1490	1523	868	494	755	271	250	265	2186	1825	1639	KFPKENJG_01619	CDS			hypothetical protein
1871	2055	2048	41	112	378	911	1156	1052	595	248	468	449	323	250	1585	1294	1098	KFPKENJG_01620	CDS			hypothetical protein
1742	1757	2201	74	87	391	1058	1279	1210	446	240	341	457	356	193	1658	1464	1185	KFPKENJG_01621	CDS	wzxC		Lipopolysaccharide biosynthesis protein WzxC
2521	2882	3307	93	188	562	1585	1828	1682	588	298	441	798	498	335	2219	2031	1724	KFPKENJG_01622	CDS			hypothetical protein
465	577	658	23	27	119	302	363	313	131	79	109	143	111	93	428	375	377	KFPKENJG_01623	CDS			hypothetical protein
3539	3746	3700	137	221	669	1729	1796	1775	2460	1361	2439	881	607	586	1967	2053	1827	KFPKENJG_01624	CDS	wcaJ	2.7.8.31	UDP-glucose:undecaprenyl-phosphate glucose-1-phosphate transferase
18008	14739	16487	1620	2496	2670	25387	18572	22048	12609	8901	11783	2440	6711	5420	20604	20989	20941	KFPKENJG_01625	CDS	gnd	1.1.1.44	6-phosphogluconate dehydrogenase, decarboxylating
5252	4999	5846	457	505	1368	5186	4855	5232	2756	1969	2549	1881	1640	890	6409	7080	6509	KFPKENJG_01626	CDS	manC1	2.7.7.13	Mannose-1-phosphate guanylyltransferase 1
2625	2842	3351	410	406	1334	3610	3209	3854	1158	892	900	2149	1319	587	4691	4794	4348	KFPKENJG_01627	CDS	algC	5.4.2.2	Phosphomannomutase/phosphoglucomutase
5149	5041	6127	435	696	1177	6659	5836	6752	2209	1429	1830	1547	2015	1523	6326	6876	6561	KFPKENJG_01628	CDS	ugd	1.1.1.22	UDP-glucose 6-dehydrogenase
6462	4839	5691	832	1420	2009	6499	6362	6863	6644	4750	6567	1350	2507	2025	6282	5978	5668	KFPKENJG_01629	CDS	wbgU	5.1.3.7	UDP-N-acetylglucosamine 4-epimerase
4452	3799	4402	153	251	624	2670	3148	3166	2216	1233	1921	703	1083	498	3045	2709	2370	KFPKENJG_01630	CDS	tagG		Teichoic acid translocation permease protein TagG
2673	2005	2582	92	72	339	2026	2267	2214	1032	660	926	548	454	164	2132	2091	1758	KFPKENJG_01631	CDS	tagH	7.5.2.4	Teichoic acids export ATP-binding protein TagH
7317	6418	7590	172	198	667	6710	7419	7264	1946	1150	1707	882	1042	517	6343	6137	5046	KFPKENJG_01632	CDS			hypothetical protein
2980	2390	3496	134	130	490	3711	3884	3629	705	473	711	541	713	308	3446	3295	2684	KFPKENJG_01633	CDS	rfbD	5.4.99.9	UDP-galactopyranose mutase
854	716	1099	70	56	334	1206	1261	1250	228	173	250	418	332	102	1178	1092	832	KFPKENJG_01634	CDS			hypothetical protein
1409	1426	1792	68	104	317	1551	1794	1674	280	235	300	388	473	156	1554	1498	1300	KFPKENJG_01635	CDS	pglA	2.4.1.290	N, N'-diacetylbacillosaminyl-diphospho-undecaprenol alpha-1,3-N-acetylgalactosaminyltransferase
2086	2099	2561	128	195	505	1731	1945	2117	463	337	515	683	576	308	1851	1816	1643	KFPKENJG_01636	CDS			hypothetical protein
1231	1311	1618	183	179	380	995	1206	1190	373	254	286	552	494	185	1069	1176	1130	KFPKENJG_01637	CDS	hisI	3.5.4.19	Histidine biosynthesis bifunctional protein HisIE
1779	1988	2260	225	266	619	1416	1325	1467	545	395	451	824	668	266	1622	1590	1705	KFPKENJG_01638	CDS	hisF	4.3.2.10	Imidazole glycerol phosphate synthase subunit HisF
1900	1866	2579	238	185	569	1466	1210	1546	772	572	501	817	784	223	1483	1636	1713	KFPKENJG_01639	CDS	hisA	5.3.1.16	1-(5-phosphoribosyl)-5-[(5- phosphoribosylamino)methylideneamino] imidazole-4-carboxamide isomerase
1382	1350	1582	163	171	350	935	779	996	671	522	591	412	491	157	907	961	1068	KFPKENJG_01640	CDS	hisH	4.3.2.10	Imidazole glycerol phosphate synthase subunit HisH
3383	3066	3780	350	480	1100	2036	1977	2392	2417	1598	1992	1307	1358	557	2288	2601	2589	KFPKENJG_01641	CDS	hisB		Histidine biosynthesis bifunctional protein HisB
1048	1029	1323	233	162	771	488	731	852	953	628	824	1356	772	188	770	806	779	KFPKENJG_01642	CDS	hisC_1	2.6.1.9	Histidinol-phosphate aminotransferase
3371	2947	4268	328	330	1158	1077	1111	1295	2801	1933	2431	1915	1220	400	1232	1561	1500	KFPKENJG_01643	CDS	hisD	1.1.1.23	Histidinol dehydrogenase
7170	8567	8945	288	345	944	1263	1468	1552	3720	3097	3282	1417	1090	382	1816	1814	1785	KFPKENJG_01644	CDS	hisG	2.4.2.17	ATP phosphoribosyltransferase
2683	2572	2677	3295	3894	5484	1273	1118	1439	3301	2381	2779	1907	4242	2813	1793	1763	1950	KFPKENJG_01645	CDS	yeeZ		Protein YeeZ
908	1021	1264	1795	2049	2585	388	381	492	809	541	622	1463	1950	1489	487	584	563	KFPKENJG_01646	CDS	yhaJ_2		HTH-type transcriptional regulator YhaJ
31929	22740	28512	547	809	1450	26722	20152	24866	13359	9934	11471	1742	1707	1565	17068	18064	16447	KFPKENJG_01647	CDS	plaP		Low-affinity putrescine importer PlaP
1412	1306	1479	4468	5334	5398	516	459	545	2106	1405	1552	1924	5613	4661	565	416	432	KFPKENJG_01648	CDS			hypothetical protein
9253	5380	7667	12905	8142	10456	1246	684	768	15137	11977	15300	4639	24654	7478	750	661	722	KFPKENJG_01649	CDS	fusA_2		Elongation factor G
4620	3873	4977	617	573	1408	3165	2489	2738	2475	1686	2211	1852	1803	701	2877	2793	2841	KFPKENJG_01650	CDS	sbcB	3.1.11.1	Exodeoxyribonuclease I
752	913	1371	222	253	873	2364	2011	2310	622	457	588	1491	685	358	4074	3551	2925	KFPKENJG_01651	CDS	dacD	3.4.16.4	D-alanyl-D-alanine carboxypeptidase DacD
1608	1919	1830	267	329	710	112	106	139	2752	1414	1976	883	1266	513	240	153	207	KFPKENJG_01652	CDS	sbmC		DNA gyrase inhibitor
3336	2539	3440	419	516	1139	1141	1036	1395	2400	1521	2096	1489	1170	767	1373	1298	1315	KFPKENJG_01653	CDS	yeeA		Inner membrane protein YeeA
8550	8207	7481	3733	6960	7872	6453	4988	6490	11954	7620	10797	3007	3135	9677	6987	6469	7501	KFPKENJG_01654	CDS			hypothetical protein
1562	1392	1913	314	532	1060	1426	1303	1536	882	700	692	1310	1676	640	1580	1494	1290	KFPKENJG_01655	CDS	cobS	2.7.8.26	Adenosylcobinamide-GDP ribazoletransferase
867	929	1516	273	370	1099	862	798	913	499	439	450	1428	1030	389	1026	990	787	KFPKENJG_01656	CDS	cobT_2	2.4.2.21	Nicotinate-nucleotide--dimethylbenzimidazole phosphoribosyltransferase
1823	1711	2223	219	266	1010	2324	1721	1954	1206	966	1123	1467	804	362	1927	1970	1859	KFPKENJG_01657	CDS	ahcY	3.3.1.1	Adenosylhomocysteinase
848	1013	1235	218	434	937	188	47	73	901	604	702	1333	542	472	92	88	89	KFPKENJG_01658	CDS			hypothetical protein
331	419	508	205	200	338	141	47	59	327	211	242	312	186	205	69	60	65	KFPKENJG_01659	CDS			hypothetical protein
905	971	1393	203	208	891	497	347	422	929	717	807	1315	802	198	557	512	470	KFPKENJG_01660	CDS	dmlR_8		HTH-type transcriptional regulator DmlR
333	409	594	145	114	538	323	180	205	275	224	252	962	540	105	418	429	524	KFPKENJG_01661	CDS			hypothetical protein
1103	1303	1828	373	409	1241	1016	420	472	1204	888	1063	1797	2018	349	1464	1370	1468	KFPKENJG_01662	CDS	abaF_1		Fosfomycin resistance protein AbaF
1115	1251	1127	169	228	467	319	140	209	1632	1019	1494	473	1325	253	245	239	240	KFPKENJG_01663	CDS			hypothetical protein
1705	1584	2203	501	679	1310	878	617	763	1469	968	1260	1656	2989	801	771	709	752	KFPKENJG_01664	CDS			hypothetical protein
192	196	270	120	110	245	71	114	106	305	169	190	323	297	127	68	97	103	KFPKENJG_01665	CDS	yeaR_1		putative protein YeaR
257	209	331	157	202	348	84	109	136	378	187	213	250	323	282	99	109	125	KFPKENJG_01666	CDS			hypothetical protein
531	652	1012	141	177	685	438	317	331	301	229	247	1039	421	188	372	432	310	KFPKENJG_01667	CDS	gcvA_2		Glycine cleavage system transcriptional activator
68	216	399	138	89	570	24	20	26	40	32	46	967	355	73	14	14	33	KFPKENJG_01668	CDS			hypothetical protein
981	1116	1317	200	222	776	158	115	200	670	398	503	1234	653	323	142	138	145	KFPKENJG_01669	CDS	cpo	1.11.1.10	Non-heme chloroperoxidase
1678	1741	2028	332	527	932	355	240	352	1451	786	1072	1077	906	555	312	331	344	KFPKENJG_01670	CDS			hypothetical protein
526	738	973	485	678	1387	125	88	150	719	432	582	1618	564	981	104	119	112	KFPKENJG_01671	CDS			hypothetical protein
1518	1599	1272	750	1287	1321	235	225	276	2719	1603	2318	731	720	2459	272	251	282	KFPKENJG_01672	CDS			hypothetical protein
4259	3951	3749	826	1374	1514	1120	1136	1286	7400	4157	6555	1060	1567	2489	1083	1079	1173	KFPKENJG_01673	CDS			hypothetical protein
2974	2540	2775	101	170	332	1477	1045	1425	3130	2110	2611	326	819	470	1236	1094	1196	KFPKENJG_01674	CDS			hypothetical protein
7023	4491	5589	463	672	881	618	495	600	2266	1848	1807	1030	826	1724	583	485	526	KFPKENJG_01675	CDS			hypothetical protein
2942	2283	2912	393	497	1085	407	330	371	1173	1003	984	1764	798	1127	306	337	331	KFPKENJG_01676	CDS			hypothetical protein
866	853	1066	60	61	447	72	106	76	263	169	239	532	271	232	75	71	50	KFPKENJG_01677	CDS			hypothetical protein
221	469	715	149	149	534	51	26	45	184	162	143	710	356	212	54	46	53	KFPKENJG_01678	CDS	traC	2.7.7.-	DNA primase TraC
241	320	471	316	384	644	34	31	29	312	240	266	602	476	591	31	30	38	KFPKENJG_01679	CDS			hypothetical protein
169	456	851	130	161	759	33	16	10	93	76	80	1251	403	199	24	11	7	KFPKENJG_01680	CDS			hypothetical protein
349	396	586	92	140	479	28	24	42	553	356	618	617	283	149	34	15	29	KFPKENJG_01681	CDS			Type IV secretion system protein VirB11
550	811	980	1182	965	1610	127	88	104	1238	736	833	1796	925	1319	114	92	114	KFPKENJG_01682	CDS			hypothetical protein
95	225	490	141	167	554	35	27	28	131	84	99	852	275	124	25	42	26	KFPKENJG_01683	CDS	virB9		Type IV secretion system protein virB9
226	377	396	326	562	750	112	72	101	415	243	225	705	522	602	74	65	91	KFPKENJG_01684	CDS	ptlE		Type IV secretion system protein PtlE
11	16	28	24	21	38	2	2	7	20	24	9	62	33	30	3	3	5	KFPKENJG_01685	CDS			hypothetical protein
292	454	512	172	218	436	79	68	69	375	211	322	501	375	318	98	81	67	KFPKENJG_01686	CDS			hypothetical protein
106	128	196	20	14	65	53	48	47	144	104	108	47	109	46	51	30	43	KFPKENJG_01687	CDS			hypothetical protein
94	163	252	55	56	205	30	39	43	108	91	95	249	153	79	38	35	49	KFPKENJG_01688	CDS			hypothetical protein
341	822	1358	492	572	1499	135	108	125	303	184	281	1971	947	695	124	117	144	KFPKENJG_01689	CDS	virB4		Type IV secretion system protein virB4
58	95	246	71	79	178	17	21	21	56	55	54	347	155	124	29	31	15	KFPKENJG_01690	CDS	ptlA		Type IV secretion system protein PtlA
63	145	188	27	20	105	41	36	41	30	52	42	167	104	28	32	29	32	KFPKENJG_01691	CDS			hypothetical protein
89	161	308	39	39	227	18	27	28	47	44	37	327	189	55	23	20	22	KFPKENJG_01692	CDS			hypothetical protein
50	106	107	32	62	59	5	3	5	62	33	32	97	43	81	10	5	7	KFPKENJG_01693	CDS			hypothetical protein
4092	4505	3479	67	155	345	3467	2854	3214	2674	1329	2167	394	324	317	3803	3256	3394	KFPKENJG_01694	CDS			hypothetical protein
204	209	360	20	49	199	25	41	32	145	48	140	215	88	61	53	50	40	KFPKENJG_01695	CDS	rcsA_1		Transcriptional regulatory protein RcsA
794	669	1000	69	130	434	160	87	90	823	441	693	626	250	220	132	155	146	KFPKENJG_01696	CDS			hypothetical protein
1312	2433	2424	288	306	975	397	337	481	728	523	595	1464	700	403	510	503	496	KFPKENJG_01697	CDS	fes_1		Enterochelin esterase
3994	7121	7486	1706	2088	3857	726	383	441	2906	2435	1693	4499	2107	3024	1614	2044	2272	KFPKENJG_01698	CDS		3.6.3.-	Multidrug efflux ATP-binding/permease protein
10027	6552	7119	313	450	1045	773	341	414	10562	6249	7992	1101	807	650	2196	2380	2674	KFPKENJG_01699	CDS	elmGT	2.4.1.331	Elloramycin glycosyltransferase ElmGT
6441	6238	6772	656	817	1970	1311	333	449	4309	2632	3368	2554	1765	901	2613	2321	2554	KFPKENJG_01700	CDS	pfeA_1		Ferric enterobactin receptor
1179	753	904	494	746	885	336	176	286	279	173	199	249	258	462	52	60	54	KFPKENJG_01701	CDS			hypothetical protein
1490	996	1428	460	572	959	547	208	456	2831	2272	2249	2199	3208	1688	720	685	649	KFPKENJG_01702	CDS	vapC_1	3.1.-.-	tRNA(fMet)-specific endonuclease VapC
97	117	188	37	46	165	33	15	35	608	485	525	948	856	440	109	160	141	KFPKENJG_01703	CDS			hypothetical protein
1695	1728	1631	478	641	774	603	382	513	2263	1568	1876	665	1175	956	610	519	507	KFPKENJG_01704	CDS			hypothetical protein
472	562	681	244	213	503	191	167	162	316	186	257	478	479	224	138	146	175	KFPKENJG_01705	CDS			hypothetical protein
1362	1315	1683	300	318	667	523	360	486	745	491	694	883	655	371	385	379	385	KFPKENJG_01706	CDS			Insertion sequence IS5376 putative ATP-binding protein
144	274	411	67	67	340	34	14	15	71	34	60	532	217	83	27	22	19	KFPKENJG_01707	CDS			hypothetical protein
17	13	37	7	5	12	3	0	2	6	8	7	26	8	29	0	2	2	KFPKENJG_01708	CDS			hypothetical protein
22	41	57	16	25	78	1	3	4	16	12	7	123	37	34	2	2	7	KFPKENJG_01709	CDS			hypothetical protein
150	328	551	77	92	509	15	6	7	150	72	109	686	221	195	9	13	13	KFPKENJG_01710	CDS			hypothetical protein
13842	15605	13240	424	708	1581	317	227	222	6806	4094	2402	2208	1065	1101	473	414	454	KFPKENJG_01711	CDS	fyuA		Pesticin receptor
2100	3502	3474	309	308	1063	118	72	103	1274	854	1005	1645	593	311	110	113	112	KFPKENJG_01712	CDS	dhbE	6.3.2.-	2,3-dihydroxybenzoate-AMP ligase
1053	1852	1999	90	97	470	37	33	42	687	479	590	719	277	134	32	39	43	KFPKENJG_01713	CDS	pikAV	3.1.2.-	Thioesterase PikA5
1100	2004	2101	165	164	728	72	58	75	759	576	605	1025	482	202	66	83	78	KFPKENJG_01714	CDS			hypothetical protein
14167	25733	27799	1753	2174	7445	912	613	666	9263	6641	5560	10940	4668	2397	776	740	733	KFPKENJG_01715	CDS	COQ5	2.1.1.163	2-methoxy-6-polyprenyl-1,4-benzoquinol methylase, mitochondrial
10490	15340	14501	1278	1208	4446	580	430	418	6437	4168	2423	6917	2735	1431	651	718	661	KFPKENJG_01716	CDS	dltA	6.2.1.54	D-alanine--D-alanyl carrier protein ligase
5545	3222	3908	579	343	819	354	70	60	7163	4264	6166	1043	831	351	900	841	879	KFPKENJG_01717	CDS			hypothetical protein
2500	2751	2717	339	382	1379	114	60	78	1065	724	484	2114	889	395	170	93	153	KFPKENJG_01718	CDS	irtA	3.6.3.-	Iron import ATP-binding/permease protein IrtA
3322	5185	4569	232	315	1156	101	82	98	1402	950	481	1705	729	322	171	130	152	KFPKENJG_01719	CDS		3.6.3.-	Putative multidrug export ATP-binding/permease protein
2393	4296	4165	219	194	822	175	108	131	895	756	477	1248	519	202	173	181	158	KFPKENJG_01720	CDS	ampG_1		Anhydromuropeptide permease
3714	5734	5240	381	586	1161	266	227	288	1839	1340	1069	1292	843	767	305	275	233	KFPKENJG_01721	CDS	mbtI	5.4.99.5	Salicylate synthase
7228	7624	7641	2143	4356	4707	2233	1825	2137	8441	5312	6509	2526	2632	6368	2080	1850	1832	KFPKENJG_01722	CDS	intA_3		Prophage integrase IntA
248.25	215.75	328.5	29	61.5	125	190.75	215.25	233	170.75	138	171.75	135	84	81.75	209.5	164.25	152.5	KFPKENJG_01723	tRNA			tRNA-Asn
1041	1016	1546	266	319	1185	416	518	585	628	424	499	1842	1056	363	721	653	562	KFPKENJG_01724	CDS	yeeO		putative FMN/FAD exporter YeeO
248.25	215.75	328.5	29	61.5	125	190.75	215.25	233	170.75	138	171.75	135	84	81.75	209.5	164.25	152.5	KFPKENJG_01725	tRNA			tRNA-Asn
6550	5245	5978	520	709	1462	2880	2524	3366	6518	3773	5464	1594	3809	940	2739	3001	3540	KFPKENJG_01726	CDS	amn	3.2.2.4	AMP nucleosidase
3224	2556	2567	180	277	440	683	644	708	2732	2252	3341	514	306	406	714	553	603	KFPKENJG_01727	CDS	pmrD		Signal transduction protein PmrD
595	884	1585	316	229	1296	492	618.796	887	397	320	376	2185	1073.39	292	682	678	733	KFPKENJG_01728	CDS	menH_3	4.2.99.20	2-succinyl-6-hydroxy-2, 4-cyclohexadiene-1-carboxylate synthase
795	760	1077	204	189	598	712	882.204	1075	504	387	443	1020	875.612	328	1105	1050	1041	KFPKENJG_01729	CDS			hypothetical protein
2150	1479	1940	288	512	1033	1511	2314	2439	1477	1051	1292	1240	1856	622	2634	2751	2779	KFPKENJG_01730	CDS	acuI	1.3.1.84	putative acrylyl-CoA reductase AcuI
661	637	916	209	345	651	819	932	1038	478	338	396	791	1364	411	1284	1133	1123	KFPKENJG_01731	CDS	acuR		Transcriptional regulator AcuR
1775	1921	2490	317	310	1413	1249	1121	1311	743	511	608	2114	920	317	1172	1176	1015	KFPKENJG_01732	CDS			hypothetical protein
248.25	215.75	328.5	29	61.5	125	190.75	215.25	233	170.75	138	171.75	135	84	81.75	209.5	164.25	152.5	KFPKENJG_01733	tRNA			tRNA-Asn
899	1054	1360	168	175	770	273	184	173	776	513	784	1305	472	171	261	258	220	KFPKENJG_01734	CDS	argP_2		HTH-type transcriptional regulator ArgP
666	621	854	148	190	611	403	169	181	535	382	523	1013	264	196	163	138	144	KFPKENJG_01735	CDS	cbl		HTH-type transcriptional regulator cbl
1202	1359	1675	687	545	1307	553	359	384	1390	990	1052	1517	2041	630	450	389	364	KFPKENJG_01736	CDS	erfK	2.-.-.-	putative L,D-transpeptidase ErfK/SrfK
1093	1221	1480	716	966	1308	388	381	378	1158	773	804	974	956	1368	353	350	360	KFPKENJG_01737	CDS	pgrR_3		HTH-type transcriptional regulator PgrR
248.25	215.75	328.5	29	61.5	125	190.75	215.25	233	170.75	138	171.75	135	84	81.75	209.5	164.25	152.5	KFPKENJG_01738	tRNA			tRNA-Asn
6425	10258	7931	1566	2987	5169	1051	873	1162	9989	6035	7989	1478	6002	3157	1226	1075	1288	KFPKENJG_01739	CDS	mtfA		Protein MtfA
1753	2536	1982	341	598	960	1170	814	945	2650	1560	2052	477	993	934	1497	811	795	KFPKENJG_01740	tRNA			tRNA-Ser
1896	1941	2073	332	589	981	889	456	472	2251	1135	1800	775	1159	848	398	387	346	KFPKENJG_01741	CDS			hypothetical protein
415	364	453	64	128	223	295	142	150	556	265	457	199	218	205	74	85	84	KFPKENJG_01742	CDS			hypothetical protein
595	592	920	149	211	583	530	283	253	557	310	427	669	374	345	191	193	177	KFPKENJG_01743	CDS			hypothetical protein
46	38	66	18	10	44	50	35	28	54	15	38	36	30	26	15	17	14	KFPKENJG_01744	CDS			hypothetical protein
93	87	121	37	27	99	140	69	57	59	30	41	145	98	77	46	28	34	KFPKENJG_01745	CDS			hypothetical protein
463	402	737	125	105	344	682	257	241	338	175	312	517	253	281	181	148	113	KFPKENJG_01746	CDS			hypothetical protein
760	642	1143	175	147	530	889	353	349	544	278	445	916	408	298	265	236	167	KFPKENJG_01747	CDS			hypothetical protein
372	253	398	64	59	174	333	141	122	262	173	247	277	134	109	87	80	89	KFPKENJG_01748	CDS			hypothetical protein
46	24	22	3	6	9	32	5	13	33	25	22	16	9	16	10	24	5	KFPKENJG_01749	CDS			hypothetical protein
1421	774	1389	143	144	480	804	385	384	1113	482	811	650	368	295	215	218	203	KFPKENJG_01750	CDS			hypothetical protein
1592	844	1231	95	95	203	467	222	197	1201	584	868	199	268	250	137	113	112	KFPKENJG_01751	CDS			hypothetical protein
16083	11246	11008	575	746	1103	2457	1194	1328	15745	5492	9556	1224	4736	2030	790	748	650	KFPKENJG_01752	CDS	rdgC_1		Recombination-associated protein RdgC
3054	3766	2958	1143	1872	2158	1165	805	937	4931	2528	3416	978	3742	1960	1163	971	826	KFPKENJG_01753	CDS			hypothetical protein
2074	1621	1710	220	267	640	404	208	275	3051	1232	2073	786	577	443	223	189	191	KFPKENJG_01754	CDS			hypothetical protein
2550	1667	2229	225	223	671	829	312	425	2635	1119	1760	901	654	633	268	267	257	KFPKENJG_01755	CDS			hypothetical protein
384	375	668	75	99	339	298	145	97	337	184	266	628	270	197	80	61	58	KFPKENJG_01756	CDS	dam_2	2.1.1.72	DNA adenine methylase
326	254	444	86	89	240	249	88	108	283	166	239	461	212	134	76	75	66	KFPKENJG_01757	CDS	rusA	3.1.22.4	Crossover junction endodeoxyribonuclease RusA
382	519	797	97	111	490	372	148	208	321	174	247	625	380	235	124	105	165	KFPKENJG_01758	CDS			hypothetical protein
227	433	547	76	148	452	212	109	97	239	117	181	593	261	186	75	52	82	KFPKENJG_01759	CDS			hypothetical protein
5264	4902	3536	448	1069	814	1023	414	459	6651	3217	5589	776	872	1904	377	299	315	KFPKENJG_01760	CDS			hypothetical protein
270	366	520	91	84	308	292	86	84	333	235	287	551	223	174	44	27	35	KFPKENJG_01761	CDS			hypothetical protein
81	72	143	29	25	79	91	19	27	72	48	53	118	55	60	9	6	18	KFPKENJG_01762	CDS			hypothetical protein
110	285	720	92	90	424	246	86	73	113	52	69	640	245	180	32	33	35	KFPKENJG_01763	CDS			hypothetical protein
270	363	523	132	222	444	435	127	129	185	93	174	371	223	392	79	79	86	KFPKENJG_01764	CDS			hypothetical protein
75	163	280	35	63	111	125	35	48	49	44	46	193	90	145	18	7	22	KFPKENJG_01765	CDS			hypothetical protein
2608	2810	2519	93	130	317	602	345	393	2086	1209	1689	513	508	531	534	367	368	KFPKENJG_01766	CDS			hypothetical protein
85	85	212	6	26	74	128	47	50	43	22	43	101	38	92	26	22	20	KFPKENJG_01767	CDS			hypothetical protein
86	105	191	54	48	135	193	69	57	57	36	40	179	111	74	63	41	42	KFPKENJG_01768	CDS			hypothetical protein
152	200	385	48	79	143	273	85	106	104	50	78	268	143	201	78	78	70	KFPKENJG_01769	CDS			hypothetical protein
455	997	1742	266	289	1153	820	227	271	302	175	193	1475	531	522	115	134	133	KFPKENJG_01770	CDS			hypothetical protein
370	814	1144	277	395	833	562	184	214	444	283	306	987	569	603	124	117	89	KFPKENJG_01771	CDS			hypothetical protein
199	288	405	78	96	312	307	89	67	86	57	70	390	149	251	36	40	39	KFPKENJG_01772	CDS			hypothetical protein
929	1254	1861	400	528	1157	1189	385	358	824	556	648	1576	802	1336	211	193	209	KFPKENJG_01773	CDS			hypothetical protein
208	301	614	97	115	383	245	90	68	184	88	115	598	237	183	60	29	54	KFPKENJG_01774	CDS			hypothetical protein
145	293	427	74	91	258	207	84	69	94	82	78	319	152	99	37	48	32	KFPKENJG_01775	CDS			hypothetical protein
103	188	300	85	84	243	158	49	39	41	44	70	306	136	122	32	20	52	KFPKENJG_01776	CDS			hypothetical protein
270	346	486	99	136	277	360	106	107	170	124	129	312	213	194	72	61	55	KFPKENJG_01777	CDS			hypothetical protein
122	246	408	77	74	217	306	65	80	106	51	66	372	127	269	50	43	43	KFPKENJG_01778	CDS			hypothetical protein
84	188	390	56	54	268	225	51	57	51	18	48	378	162	176	28	22	13	KFPKENJG_01779	CDS			hypothetical protein
101	187	337	62	50	242	152	38	29	42	32	52	350	146	119	16	10	17	KFPKENJG_01780	CDS			hypothetical protein
989	1403	2110	310	337	1237	593	133	157	997	485	704	1510	717	712	83	95	67	KFPKENJG_01781	CDS			hypothetical protein
96	149	222	42	55	167	95	29	19	82	55	64	211	96	67	14	13	11	KFPKENJG_01782	CDS			hypothetical protein
140	327	526	68	83	389	146	50	77	121	83	81	443	177	138	31	33	31	KFPKENJG_01783	CDS			hypothetical protein
59	140	370	62	86	259	87	22	22	66	42	32	332	147	125	11	14	18	KFPKENJG_01784	CDS			hypothetical protein
1162	2468	3831	607	678	2534	811	375	336	1094	671	860	3585	1514	1065	298	280	274	KFPKENJG_01785	CDS			hypothetical protein
870	1697.45	2595.93	399.692	461	1553	608	297	291	881.832	442	581	2272.11	1027.42	777.362	175	198	243	KFPKENJG_01786	CDS			hypothetical protein
409	529	794	169	226	560	234	97	111	360	207	285	728	454	397	82	78	82	KFPKENJG_01787	CDS			hypothetical protein
1166	2294.55	3290.07	828.308	1108	2776	521	242	299	1358.17	709	925	3117.89	1531.58	1500.64	293	288	274	KFPKENJG_01788	CDS			hypothetical protein
183	546	968	119	114	710	83	40	45	99	79	97	1039	313	148	34	42	32	KFPKENJG_01789	CDS	hin		DNA-invertase hin
1969	1536	1163	351	448	614	207	144	132	4117	2100	3023	462	1336	767	165	129	132	KFPKENJG_01790	CDS			hypothetical protein
3013	2366	2031	299	757	815	284	204	196	5465	2411	4014	568	1264	1386	253	228	193	KFPKENJG_01791	CDS			hypothetical protein
1796	2274	2221	1913	3282	3384	657	919	1025	2787	1902	2138	2116	2083	4227	741	729	935	KFPKENJG_01792	CDS	ompN_1		Outer membrane porin N
219	191	368	44	99	289	167	124	182	265	251	270	462	161	129	150	159	141	KFPKENJG_01793	CDS	yedR		Inner membrane protein YedR
1898	1540	1976	212	248	555	949	828	994	1481	1209	1342	735	734	375	1098	1137	1039	KFPKENJG_01794	CDS	yedJ		putative protein YedJ
3758	3292	3909	433	505	1289	2578	2168	2608	2627	1942	2279	1687	1490	616	2912	2480	2511	KFPKENJG_01795	CDS	dcm	2.1.1.37	DNA-cytosine methyltransferase
267	262	371	139	162	279	276	211	268	297	252	242	398	301	142	232	273	249	KFPKENJG_01796	CDS	vsr	3.1.-.-	Very short patch repair protein
895	992	1340	331	411	802	616	626	780	745	510	553	1016	697	320	730	699	755	KFPKENJG_01797	CDS	yedA		putative inner membrane transporter YedA
1000	1176	1477	703	841	1539	432	407	529	1359	982	1033	1431	1130	640	511	445	514	KFPKENJG_01798	CDS	yedI		Inner membrane protein YedI
2206	2279	2634	1194	1448	2237	769	785	764	1938	1379	1562	1851	2107	1288	932	966	893	KFPKENJG_01799	CDS	dgcQ	2.7.7.65	putative diguanylate cyclase DgcQ
446	510	616	256	111	216	152	190	223	270	192	165	284	839	141	287	241	219	KFPKENJG_01800	CDS			hypothetical protein
261	289	365	140	197	227	140	143	174	370	256	286	145	200	188	211	179	160	KFPKENJG_01801	CDS	dsrB		Protein DsrB
1462	1807	1802	476	576	682	990	853	1059	783	425	656	733	765	870	1364	1183	1328	KFPKENJG_01802	CDS	rcsA_2		Transcriptional regulatory protein RcsA
1940	1847	2120	247	386	698	1240	1041	1326	1908	1344	1510	675	1002	442	1576	1303	1360	KFPKENJG_01803	CDS			hypothetical protein
2117	2354	2490	513	560	1052	608	445	560	1542	942	1159	1193	2360	591	638	565	561	KFPKENJG_01804	CDS	amyA	3.2.1.1	Cytoplasmic alpha-amylase
9285	8473	7832	3154	5097	5773	6509	4202	4072	12291	8343	10989	2340	2888	6105	2919	2351	1954	KFPKENJG_01805	CDS	fliY_2		L-cystine-binding protein FliY
4427	2562	3384	654	855	1484	4474	3248	3105	4914	3673	4612	1349	1146	855	3068	2647	2222	KFPKENJG_01806	CDS	dcyD	4.4.1.15	D-cysteine desulfhydrase
1537	870	1126	131	174	350	2285	1681	1631	1017	900	1182	524	366	162	1650	1384	1191	KFPKENJG_01807	CDS	yecS_1		L-cystine transport system permease protein YecS
1398	1132	1627	307	430	796	2602	2090	2000	1082	920	1127	1051	649	417	2123	1659	1310	KFPKENJG_01808	CDS	artM_1		Arginine transport ATP-binding protein ArtM
2911	3121	3201	1972	3089	3820	1637	1155	1335	3937	2338	3118	1710	3893	3389	2152	1691	1556	KFPKENJG_01809	CDS	sdiA		Regulatory protein SdiA
1265	1269	1183	521	758	781	1816	1534	1854	1305	865	1011	505	838	1105	1765	1424	1235	KFPKENJG_01810	CDS			hypothetical protein
4845	4602	5700	2094	3142	3640	2501	3096	3443	6438	4168	5727	1559	5214	3341	3423	3061	2909	KFPKENJG_01811	CDS	uvrY		Response regulator UvrY
8908	5809	7950	993	1532	2562	5176	6681	6903	7233	5442	7436	2103	4074	2212	6931	6830	6321	KFPKENJG_01812	CDS	uvrC		UvrABC system protein C
1755	1563	1846	143	177	440	1313	1492	1555	1201	974	1157	605	901	305	1641	1412	1421	KFPKENJG_01813	CDS	pgsA	2.7.8.5	CDP-diacylglycerol--glycerol-3-phosphate 3-phosphatidyltransferase
13537.5	10874.5	17974.2	212	286.5	349.25	6719	6173	7368.5	3981.5	3930	4612.25	432	812.5	437.5	6393	5486.75	4890.75	KFPKENJG_01814	tRNA			tRNA-Gly
78	116	101	3	7	20	260	185	246	134	151	141	19	21	9	275	223	205	KFPKENJG_01815	tRNA			tRNA-Cys
174	208	331	25	28	79	310	317	309	200	152	190	106	68	31	405	322	277	KFPKENJG_01816	tRNA			tRNA-Leu
665	704	1051	139	142	716	745	782	844	451	255	375	1098	631	130	815	720	647	KFPKENJG_01817	CDS	dapA_2	4.3.3.7	4-hydroxy-tetrahydrodipicolinate synthase
2062	1609	2094	95	130	408	1624	1382	1532	1102	880	1041	696	507	154	1631	1436	1245	KFPKENJG_01818	CDS			hypothetical protein
1069	1104	1511	547	542	1154	1077	1021	1226	910	751	916	1402	933	564	1838	1602	1333	KFPKENJG_01819	CDS	tyrP		Tyrosine-specific transport protein
90	130	233	26	44	172	77	260	247	104	77	72	263	178	52	209	202	214	KFPKENJG_01820	CDS			hypothetical protein
3803	3322	3745	113	159	305	865	4612	5056	3078	1880	3131	410	514	334	678	559	661	KFPKENJG_01821	CDS	ftnA_1	1.16.3.2	Bacterial non-heme ferritin
340	401	682	104	147	376	197	408	378	262	190	289	486	302	200	216	293	307	KFPKENJG_01822	CDS			hypothetical protein
638	779	1155	171	199	899	303	270	410	440	353	424	1523	822	169	356	344	366	KFPKENJG_01823	CDS	hsrA_1		putative transport protein HsrA
470	463	503	35	75	149	721	583	683	302	274	316	223	181	102	727	613	472	KFPKENJG_01824	CDS			hypothetical protein
586	1267	1303	452	648	1371	324	394	435	765	408	563	1457	1094	758	408	473	394	KFPKENJG_01825	CDS	yagG_1		Putative glycoside/cation symporter YagG
803	989	1083	932	1482	2089	136	235	225	945	475	587	994	1574	1770	269	212	225	KFPKENJG_01826	CDS	ftnA_2	1.16.3.2	Bacterial non-heme ferritin
192	511	761	274	178	755	33	35	41	310	205	178	1073	1107	218	32	28	28	KFPKENJG_01827	CDS	araF		L-arabinose-binding periplasmic protein
440	602	993	343	224	975	29	27	64	355	221	277	1261	1113	216	66	55	66	KFPKENJG_01828	CDS	araG_1	7.5.2.12	Arabinose import ATP-binding protein AraG
1226	1221	1707	374	363	950	182	157	192	666	489	583	1252	1757	409	319	274	217	KFPKENJG_01829	CDS	araH		L-arabinose transport system permease protein AraH
2648	1886	2235	397	336	695	295	214	188	1968	1561	1954	884	1630	519	294	287	242	KFPKENJG_01830	CDS	otsB	3.1.3.12	Trehalose-6-phosphate phosphatase
3473	2688	2987	922	1022	1629	505	292	415	2361	2097	2133	1740	3221	1557	413	390	551	KFPKENJG_01831	CDS	otsA	2.4.1.15	Trehalose-6-phosphate synthase
1794	3242	1986	4853	8183	8875	287	196	252	3636	2183	2579	2793	5042	9702	364	285	434	KFPKENJG_01832	CDS	uspC		Universal stress protein C
141	493	868	203	203	1015	46	49	36	177	112	126	1733	673	271	61	37	54	KFPKENJG_01833	CDS	yagG_2		Putative glycoside/cation symporter YagG
443	484	1004	164	147	714	367	414	354	300	223	290	1107	432	156	430	436	376	KFPKENJG_01834	CDS	yesR	3.2.1.172	Unsaturated rhamnogalacturonyl hydrolase YesR
9639	7752	9756	428	510	1278	14875	12542	13952	4962	3975	4890	1941	1047	974	12190	12051	10404	KFPKENJG_01835	CDS	argS	6.1.1.19	Arginine--tRNA ligase
830	800	976	267	233	551	740	714	841	770	681	844	838	600	227	822	749	793	KFPKENJG_01836	CDS	yecM		Protein YecM
6160	5532	5579	1211	1340	1817	1096	1284	1564	9967	7255	8280	1865	11662	3053	1415	1190	1106	KFPKENJG_01837	CDS	cutC_1		Copper homeostasis protein CutC
3574	2719	3931	481	540	1152	4071	3633	3843	1745	1181	1431	1188	1225	599	3939	3697	3084	KFPKENJG_01838	CDS	cmoB	2.5.1.-	tRNA U34 carboxymethyltransferase
1644	1641	1716	330	476	798	2104	1787	2207	841	660	730	504	766	430	2080	1866	1659	KFPKENJG_01839	CDS	cmoA	2.1.3.-	Carboxy-S-adenosyl-L-methionine synthase
860	923	832	440	437	675	551	437	583	898	691	686	363	805	430	572	557	525	KFPKENJG_01840	CDS	yecN		Inner membrane protein YecN
965	1140	1382	489	663	1172	678	432	512	1143	723	940	1025	694	715	590	580	535	KFPKENJG_01841	CDS			hypothetical protein
2506	2754	2612	1622	2183	2868	1599	927	1283	2945	1956	2485	1057	1382	1777	1415	1330	1276	KFPKENJG_01842	CDS	yecD	3.-.-.-	Isochorismatase family protein YecD
12793	10502	12967	651	836	1720	20432	17184	19846	6036	4529	5142	2065	1811	1596	15988	16672	14864	KFPKENJG_01843	CDS	aspS	6.1.1.12	Aspartate--tRNA ligase
2571	2215	2465	276	266	458	4914	4019	4288	1206	787	1009	356	621	467	3902	4118	3443	KFPKENJG_01844	CDS	nudB	3.6.1.67	Dihydroneopterin triphosphate diphosphatase
7568	7098	7943	438	731	1107	17663	14529	15571	4050	2838	3265	953	1628	1087	15796	14097	11747	KFPKENJG_01845	CDS	yebC		putative transcriptional regulatory protein YebC
2164	1913	2725	213	230	587	6763	5454	5829	1003	761	840	585	722	287	5847	5322	4510	KFPKENJG_01846	CDS	ruvC	3.1.22.4	Crossover junction endodeoxyribonuclease RuvC
1869	1381	1718	384	369	588	1218	968	1128	2086	1494	1949	630	594	324	1220	1108	1032	KFPKENJG_01847	CDS	ruvA	3.6.4.12	Holliday junction ATP-dependent DNA helicase RuvA
2914	2083	2837	369	452	916	2321	2023	2069	2077	1639	1990	1182	962	636	2254	2056	1921	KFPKENJG_01848	CDS	ruvB	3.6.4.12	Holliday junction ATP-dependent DNA helicase RuvB
2287	1636	2110	187	661	1038	1008	879	929	1388	1064	1431	966	704	699	1064	1039	961	KFPKENJG_01849	CDS	znuB		High-affinity zinc uptake system membrane protein ZnuB
6643	5624	5862	2371	5944	5718	1824	1297	1716	6362	4552	6386	3138	2469	6184	1589	1712	1676	KFPKENJG_01850	CDS	znuC	7.2.2.-	Zinc import ATP-binding protein ZnuC
13318	8328	9237	494	571	943	2856	2681	2894	11098	7899	12565	894	2085	827	3487	3557	3553	KFPKENJG_01851	CDS	znuA		High-affinity zinc uptake system protein ZnuA
6452	4084	4958	564	663	1345	3714	3859	4286	4479	3221	4450	1481	2721	834	5178	5146	4538	KFPKENJG_01852	CDS	mepM	3.4.24.-	Murein DD-endopeptidase MepM
2130	2037	2304	212	308	762	2363	2480	2571	1810	1408	1742	979	1126	424	2763	2646	2450	KFPKENJG_01853	CDS	lpxM	2.3.1.243	Lipid A biosynthesis myristoyltransferase
5851	4940	6304	721	833	1805	4589	6466	8516	6549	3912	5235	1984	6127	1642	6303	7813	9682	KFPKENJG_01854	CDS	pykA	2.7.1.40	Pyruvate kinase II
2788	3728	3655	426	487	1115	1240	1084	1245	3516	2074	2864	1053	2017	490	1340	1324	1395	KFPKENJG_01855	CDS	hexR_1		HTH-type transcriptional regulator HexR
9190	7060	8402	818	861	1555	11502	9000	10985	7931	5041	7326	1751	3113	1150	10283	11139	11723	KFPKENJG_01856	CDS	zwf	1.1.1.49	Glucose-6-phosphate 1-dehydrogenase
2017	2275	2928	449	568	1605	33286	29123	36495	2110	1101	1621	2770	3055	1064	27856	30219	33048	KFPKENJG_01857	CDS	edd	4.2.1.12	Phosphogluconate dehydratase
2164	1781	2188	282	311	659	17912	18490	23034	1396	953	1152	1088	2057	755	17477	18652	20364	KFPKENJG_01858	CDS	eda		KHG/KDPG aldolase
1311	1120	1777	178	159	888	804	842	759	641	522	522	1550	547	181	820	859	693	KFPKENJG_01859	CDS	purT	2.1.2.-	Formate-dependent phosphoribosylglycinamide formyltransferase
5381	4135	3592	939	1427	1810	1438	861	781	8486	5465	6709	1352	1478	2331	1213	873	756	KFPKENJG_01860	CDS			hypothetical protein
23333	13889	14296	633	1068	1577	1544	985	1073	38577	30431	41919	1428	1309	1638	1590	1223	1078	KFPKENJG_01861	CDS	yebE		Inner membrane protein YebE
5709	3748	4961	790	779	1902	1289	1016	1147	4515	3304	4687	2299	2822	887	1234	1297	1193	KFPKENJG_01862	CDS	ptrB	3.4.21.83	Protease 2
1550	1218	1338	216	254	442	972	843	945	1197	890	1122	456	597	308	984	1017	943	KFPKENJG_01863	CDS	exoX	3.1.11.-	Exodeoxyribonuclease 10
1676	1142	1286	200	276	400	573	512	647	1596	1184	1618	299	550	406	684	650	558	KFPKENJG_01864	CDS	holE	2.7.7.7	DNA polymerase III subunit theta
1154	965	983	488	477	677	780	655	943	1340	933	1205	500	1365	458	1043	975	1017	KFPKENJG_01865	CDS	yobA		Protein YobA
1429	1284	1643	370	381	746	986	1017	1361	975	659	699	890	1413	309	1284	1344	1602	KFPKENJG_01866	CDS	yebZ		Inner membrane protein YebZ
1139	910	1130	116	172	350	999	954	1266	715	408	579	370	761	266	1173	1225	1359	KFPKENJG_01867	CDS			hypothetical protein
4922	3749	4486	1012	997	1438	2127	1330	1721	4936	3793	4834	1261	1249	1438	1169	1524	1627	KFPKENJG_01868	CDS			hypothetical protein
211	330	541	842	527	858	83	51	37	271	206	169	837	1008	526	47	51	36	KFPKENJG_01869	CDS	pphA	3.1.3.16	Serine/threonine-protein phosphatase 1
101	149	140	291	227	326	29	21	17	157	107	132	225	351	315	22	31	33	KFPKENJG_01870	CDS			hypothetical protein
3742	4126	3315	1143	903	921	128	82	114	4907	2904	3439	641	8931	1345	88	95	82	KFPKENJG_01871	CDS	yebV		putative protein YebV
1049	1129	1626	329	315	999	1478	1121	1486	380	292	348	1696	814	256	1089	1076	1137	KFPKENJG_01872	CDS	rsmF	2.1.1.178	Ribosomal RNA small subunit methyltransferase F
4751	3936	5926	944	1151	2689	2874	2790	2980	2595	2204	2378	3232	2374	1092	3526	3199	2812	KFPKENJG_01873	CDS	yebT		Intermembrane transport protein YebT
1790	2099	2235	545	996	1649	1240	1122	1118	2129	1187	1637	1462	1121	1249	1224	1225	1098	KFPKENJG_01874	CDS	yebS		Intermembrane transport protein YebS
2434	2330	2403	160	175	427	2206	1665	1917	2263	1802	2308	645	518	308	2393	2273	2248	KFPKENJG_01875	CDS	msrC	1.8.4.14	Free methionine-R-sulfoxide reductase
20648	18688	23559	568	1479	1874	20928	15288	17945	9111	7324	8271	1243	3330	2317	23079	17756	15597	KFPKENJG_01876	CDS	proQ		RNA chaperone ProQ
15030	12386	15641	1067	1909	2809	14412	13857	14569	7665	5744	6554	2081	2962	2141	17143	16333	14721	KFPKENJG_01877	CDS	prc	3.4.21.102	Tail-specific protease
22761	13377	15382	432	714	1202	3429	2797	3211	26060	21165	27908	1002	1471	999	3809	3598	3295	KFPKENJG_01878	CDS	htpX	3.4.24.-	Protease HtpX
975	1110	1614	165	152	813	809	850	800	583	432	553	1412	530	156	1073	929	869	KFPKENJG_01879	CDS	ribZ_2		Riboflavin transporter RibZ
4259	4754	4754	684	1266	2100	3387	2689	3344	4368	2929	3363	1114	3503	1284	3219	2891	3011	KFPKENJG_01880	CDS	kdgR_2		Transcriptional regulator KdgR
727	744	719	236	371	557	439	337	403	643	403	588	372	497	513	435	386	385	KFPKENJG_01881	CDS			hypothetical protein
2520	1749	2275	117	129	409	1240	1086	1281	1504	1165	1710	488	540	193	1179	1047	951	KFPKENJG_01882	CDS			hypothetical protein
17010	16413	14545	373	524	626	8546	9044	9708	10839	6353	9240	507	6181	983	11408	8929	8538	KFPKENJG_01883	CDS	cspC		Cold shock-like protein CspC
852	1005	1866	324	344	1236	402	487	424	426	335	408	1997	822	261	464	392	359	KFPKENJG_01884	CDS	ftsI_1	3.4.16.4	Peptidoglycan D,D-transpeptidase FtsI
821	702	1231	120	103	495	937	1047	1025	278	287	267	807	366	130	753	808	709	KFPKENJG_01885	CDS	rlmA	2.1.1.187	23S rRNA (guanine(745)-N(1))-methyltransferase
807	842	1176	123	220	433	1576	3007	3443	276	206	241	603	311	276	1140	1137	1192	KFPKENJG_01886	CDS	mntP		putative manganese efflux pump MntP
338	438	424	49	86	237	215	291	430	241	208	230	344	283	162	322	362	509	KFPKENJG_01887	CDS			hypothetical protein
3552	3408	3674	1611	906	1198	2210	2661	3832	2162	1582	1889	1146	7694	1430	2912	3508	4390	KFPKENJG_01888	CDS	manZ_1		PTS system mannose-specific EIID component
4600	4334	4963	580	613	860	2797	3288	4509	3021	2313	2757	1088	6250	1481	3739	4201	5286	KFPKENJG_01889	CDS	manY		PTS system mannose-specific EIIC component
2947	3377	3295	696	804	1276	2080	2369	3407	2181	1391	1565	1300	4840	1333	2893	3034	3681	KFPKENJG_01890	CDS	manX	2.7.1.191	PTS system mannose-specific EIIAB component
11502	7561	9460	352	414	1200	3665	3786	3507	7122	5106	6447	1579	1612	705	6126	5208	4396	KFPKENJG_01891	CDS			hypothetical protein
1082	1091	1528	390	430	1097	468	520	414	776	489	595	1589	1047	471	619	550	476	KFPKENJG_01892	CDS	pdeD	3.1.4.52	putative cyclic di-GMP phosphodiesterase PdeD
10441	13211	12268	6256	10845	13978	8555	5081	5407	17943	10767	13218	5366	5427	14257	6415	5554	5358	KFPKENJG_01893	CDS	sdaA	4.3.1.17	L-serine dehydratase 1
1269	1137	1302	107	221	470	790	719	773	1099	654	796	699	447	147	846	953	889	KFPKENJG_01894	CDS	nudL	3.6.1.-	putative Nudix hydrolase NudL
2124	2158	2769	241	276	930	2116	1852	2048	1075	669	926	1466	872	324	2342	2167	2053	KFPKENJG_01895	CDS	pabB	2.6.1.85	Aminodeoxychorismate synthase component 1
540	443	523	42	42	69	356	348	398	438	380	512	89	99	76	407	346	329	KFPKENJG_01896	CDS			hypothetical protein
2319	1911	2068	54	91	256	2470	2047	2464	1904	1429	2055	294	252	205	2297	2283	2253	KFPKENJG_01897	CDS	yabJ	3.5.99.10	2-iminobutanoate/2-iminopropanoate deaminase
4665	3552	4897	351	348	1517	3031	2412	2637	3703	2894	3663	2418	1216	408	2985	2712	2397	KFPKENJG_01898	CDS	yoaA	3.6.4.12	putative ATP-dependent DNA helicase YoaA
1599	1479	1907	132	108	451	2646	2155	2366	654	621	716	780	398	156	2290	2079	1739	KFPKENJG_01899	CDS	tsaB		tRNA threonylcarbamoyladenosine biosynthesis protein TsaB
3602	2507	2571	425	509	627	1064	1014	1125	5657	4005	5126	931	745	1310	1013	951	718	KFPKENJG_01900	CDS	slp		Outer membrane protein Slp
3634	2750	3372	438	528	1475	2527	2538	2702	4138	3057	3638	1838	896	984	2532	2221	1798	KFPKENJG_01901	CDS	fadD	6.2.1.3	Long-chain-fatty-acid--CoA ligase
2042	1955	2489	211	356	862	3375	3305	3437	1227	896	1165	1253	820	414	3640	3370	2871	KFPKENJG_01902	CDS	rnd	3.1.13.5	Ribonuclease D
1172	714	991	58	67	126	1308	1100	1244	875	543	767	132	450	125	1197	1286	1330	KFPKENJG_01903	CDS	minE		Cell division topological specificity factor
7286	5025	5901	158	304	611	5481	4688	5736	5104	3062	4492	806	2114	697	5344	5594	5623	KFPKENJG_01904	CDS	minD		Septum site-determining protein MinD
4126	4211	4096	184	314	594	3562	3522	4103	4439	2882	4000	701	1953	464	4154	3966	4104	KFPKENJG_01905	CDS	minC		Septum site-determining protein MinC
1330	1573	1274	623	1080	1403	729	675	784	1771	1205	1418	442	649	829	899	901	875	KFPKENJG_01906	CDS	ycgL		Protein YcgL
3017	2871	2933	1503	2424	3021	1608	1456	1828	5204	3692	4368	1117	1681	2053	1877	1922	1923	KFPKENJG_01907	CDS	ycgM		putative protein YcgM
1842	1902	1970	772	1036	1155	1584	1424	1797	1936	1231	1503	669	909	1090	1355	1570	1471	KFPKENJG_01908	CDS			hypothetical protein
175	164	248	44	52	131	231	168	249	75	41	84	163	108	56	182	231	189	KFPKENJG_01909	CDS	yeaR_2		putative protein YeaR
1748	1518	1633	135	119	378	1097	1259	1427	1478	991	1398	609	361	152	1253	1285	1281	KFPKENJG_01910	CDS	dsbB		Disulfide bond formation protein B
3442	3538	4419	357	414	1278	2850	3130	3778	1568	1128	1406	2030	1128	476	3475	3318	3678	KFPKENJG_01911	CDS	nhaB		Na(+)/H(+) antiporter NhaB
5084	5473	5124	319	493	798	2512	2239	2309	5659	3710	4957	985	2772	700	3162	2558	2196	KFPKENJG_01912	CDS	fadR		Fatty acid metabolism regulator protein
4201	4659	3786	6545	4196	5019	217	146	173	9402	5752	7780	2310	7458	4515	229	147	165	KFPKENJG_01913	CDS			hypothetical protein
4425	4794	4857	1965	4163	5339	239	106	137	6771	5117	5577	2852	2106	4462	167	161	158	KFPKENJG_01914	CDS	dadA_1	1.4.99.-	D-amino acid dehydrogenase
2316	2304	2685	531	959	1646	597	319	416	2505	2128	2180	1287	804	963	509	480	402	KFPKENJG_01915	CDS	dadX	5.1.1.1	Alanine racemase, catabolic
4449	4045	5004	473	517	1595	2346	1836	2035	3882	3032	3765	2204	2296	623	2445	2387	2122	KFPKENJG_01916	CDS	cvrA		K(+)/H(+) antiporter NhaP2
2321	1915	2335	184	230	770	1184	970	1092	1850	1320	1767	1250	739	231	1183	1146	1174	KFPKENJG_01917	CDS	ldcA	3.4.17.13	Murein tetrapeptide carboxypeptidase
1121	1048	1378	124	182	484	653	639	751	802	602	624	718	543	180	860	843	905	KFPKENJG_01918	CDS	emtA	4.2.2.-	Endo-type membrane-bound lytic murein transglycosylase A
5996	4173	5502	354	397	1580	1773	395	440	4095	2751	3081	2401	1387	454	5577	5889	5070	KFPKENJG_01919	CDS	fhuA_1		Ferrichrome outer membrane transporter/phage receptor
2765	3124	3997	397	368	1587	231	167	201	1524	1069	1198	2504	2669	532	274	293	243	KFPKENJG_01920	CDS	treA	3.2.1.28	Periplasmic trehalase
136	439	822	210	196	941	79	85	67	120	94	106	1621	591	192	75	73	80	KFPKENJG_01921	CDS			hypothetical protein
52	242	457	101	100	478	30	33	28	30	39	25	931	311	74	31	32	21	KFPKENJG_01922	CDS			hypothetical protein
169	370	491	175	196	549	100	75	85	245	150	147	772	383	171	96	84	129	KFPKENJG_01923	CDS			hypothetical protein
280	351	615	89	74	441	116	99	111	236	177	227	573	234	92	119	139	126	KFPKENJG_01924	CDS			hypothetical protein
256	344	440	605	466	782	14	12	9	507	293	360	568	2488	688	16	17	16	KFPKENJG_01925	CDS			hypothetical protein
117	123	181	197	112	264	16	19	8	208	185	185	280	686	136	15	29	15	KFPKENJG_01926	CDS			hypothetical protein
232	358	733	311	266	945	83	49	72	375	297	291	1220	947	285	74	89	88	KFPKENJG_01927	CDS			hypothetical protein
237	332	700	205	165	717	96	79	91	158	136	136	1211	591	168	87	61	59	KFPKENJG_01928	CDS			hypothetical protein
140	418	826	279	312	912	31	21	29	225	108	130	1226	1454	368	18	30	15	KFPKENJG_01929	CDS	tsaR_2		HTH-type transcriptional regulator TsaR
231	299	587	91	118	517	12	15	17	137	86	102	936	481	96	10	20	22	KFPKENJG_01930	CDS	tdcB	4.3.1.19	L-threonine dehydratase catabolic TdcB
546	623	922	154	134	637	87	73	68	340	214	276	1087	505	157	94	100	72	KFPKENJG_01931	CDS	tdcC		Threonine/serine transporter TdcC
221	366	751	172	151	822	27	45	46	152	137	88	1523	614	117	32	27	49	KFPKENJG_01932	CDS	tdcD	2.7.2.15	Propionate kinase
390	924	1561	387	403	1657	135	85	82	924	668	642	2478	958	521	85	85	114	KFPKENJG_01933	CDS	tdcE	2.3.1.-	PFL-like enzyme TdcE
85	419	758	175	138	793	41	15	18	80	66	69	1367	485	110	23	13	27	KFPKENJG_01934	CDS	livJ_2		Leu/Ile/Val/Thr-binding protein
73	265	512	111	114	587	18	17	8	67	45	37	1002	388	98	18	13	14	KFPKENJG_01935	CDS	livH_2		High-affinity branched-chain amino acid transport system permease protein LivH
84	324	659	198	144	897	28	15	24	64	36	44	1645	632	119	17	38	28	KFPKENJG_01936	CDS			hypothetical protein
44	214	353	106	92	433	35	16	15	42	42	19	804	461	71	33	32	27	KFPKENJG_01937	CDS	glnQ_1	3.6.3.-	Glutamine transport ATP-binding protein GlnQ
232	241	394	81	64	379	96	89	80	141	88	139	686	235	81	80	71	84	KFPKENJG_01938	CDS	livF_2		High-affinity branched-chain amino acid transport ATP-binding protein LivF
3821	3353	2878	387	616	1067	769	569	646	4707	2785	4042	888	1941	880	680	721	612	KFPKENJG_01939	CDS	yjiE		HTH-type transcriptional regulator YjiE
12569	14798	16841	3402	4028	4015	2770	774	894	6430	4536	4594	3185	6328	3201	1106	1190	1020	KFPKENJG_01940	CDS	pckA_2	4.1.1.49	Phosphoenolpyruvate carboxykinase (ATP)
546	584	683	147	133	260	242	202	203	469	312	427	335	203	144	209	200	212	KFPKENJG_01941	CDS			hypothetical protein
1050	1126	1667	209	215	849	585	435	504	832	657	740	1348	611	204	671	607	655	KFPKENJG_01942	CDS	pcpR_1		PCP degradation transcriptional activation protein
364	620	915	169	175	843	139	102	153	232	189	209	1280	573	177	146	137	169	KFPKENJG_01943	CDS	kgtP_2		Alpha-ketoglutarate permease
362	378	717	168	106	535	335	318	287	165	84	104	781	308	82	269	284	232	KFPKENJG_01944	CDS	ais	5.3.3.7	Aconitate isomerase
1207	1070	1607	258	140	554	1043	893	1021	488	340	401	925	643	168	937	947	851	KFPKENJG_01945	CDS	cynR_3		HTH-type transcriptional regulator CynR
1279	1368	1574	214	164	380	1716	1298	1520	684	467	659	528	752	227	1322	1189	1043	KFPKENJG_01946	CDS			hypothetical protein
949	849	1432	128	138	567	1285	1079	1236	500	347	378	974	470	133	1341	1292	1156	KFPKENJG_01947	CDS	rluA_1	5.4.99.28	Dual-specificity RNA pseudouridine synthase RluA
3762	3462	3446	186	334	477	2841	2615	2719	3588	2369	3310	487	827	434	2857	2620	2575	KFPKENJG_01948	CDS			hypothetical protein
448	527	650	116	95	475	437	391	433	352	240	326	699	323	93	437	366	334	KFPKENJG_01949	CDS			hypothetical protein
59	390	787	227	147	960	36	28	39	106	60	53	1656	650	100	37	34	40	KFPKENJG_01950	CDS			hypothetical protein
7	109	316	106	77	432	5	5	7	14	16	19	682	242	54	7	5	18	KFPKENJG_01951	CDS			hypothetical protein
42	475	989	333	194	1296	32	27	24	30	17	11	2257	813	140	30	23	22	KFPKENJG_01952	CDS	ompA_1		Outer membrane protein A
236	903	1509	447	545	1754	96	78	94	281	221	210	2651	1035	597	109	88	104	KFPKENJG_01953	CDS			hypothetical protein
1371	1848	1952	990	1986	2315	203	150	191	2867	1770	2306	2085	1343	2720	181	181	166	KFPKENJG_01954	CDS	clsB_1	2.7.8.-	Cardiolipin synthase B
314.805	403.917	747.826	185.923	164.485	766.487	80.8785	81.6495	77.0129	272.248	234.369	241.907	1310.73	471.686	121.864	87.1772	68.573	90.6059	KFPKENJG_01955	CDS			hypothetical protein
160	352.562	691	179	218	711	49	54.9088	60	147	96	107	1128	453.543	180	81	57	48	KFPKENJG_01956	CDS			hypothetical protein
421	652	1022	246	272	888	79	91	103	464	307	390	1133	589	448	83	65	64	KFPKENJG_01957	CDS	clsB_2	2.7.8.-	Cardiolipin synthase B
274.053	479.398	736.069	195.122	174.144	685.928	102.964	115.97	113.961	220.326	156.654	178.983	1179.08	501.285	161.542	134.605	84.727	85.0442	KFPKENJG_01958	CDS			hypothetical protein
163	287	306	80.099	92.0721	267	72.7014	70	105.727	119.215	109.633	67	314.445	224	97	74.7083	75	78	KFPKENJG_01959	CDS			hypothetical protein
382.953	522.879	708.064	219.686	293.533	707.738	97	110.178	129.078	262.702	190.705	258.741	772.626	587.488	269.346	120	95.381	117	KFPKENJG_01960	CDS			hypothetical protein
278.189	494.245	795.041	176.169	231.766	885.848	86.4562	79.2933	112.222	213.509	174.639	195.369	1122.12	588.998	218.248	86.5094	94.3191	108.35	KFPKENJG_01961	CDS			hypothetical protein
199	258	510	117	114	492	23	19	20	180	109	150	565	324	160	36	23	33	KFPKENJG_01962	CDS			hypothetical protein
143	138	195	88	84	261	21	15	13	94	87	57	294	161	104	2	26	16	KFPKENJG_01963	CDS			hypothetical protein
331	553	773	227	284	641	80	73	54	332	250	328	918	406	310	66	58	67	KFPKENJG_01964	CDS			hypothetical protein
448	1210	2190	519	395	2276	172	157	150	264	221	199	3881	1376	320	160	126	175	KFPKENJG_01965	CDS			hypothetical protein
189	466	991	241	228	1126	90	62	70	139	99	107	1825	703	177	86	66	82	KFPKENJG_01966	CDS			hypothetical protein
52	238	476	104	81	578	22	31	46	71	44	42	1104	475	118	16	40	39	KFPKENJG_01967	CDS			hypothetical protein
30	86	189	36	59	173	17	25	18	42	27	60	386	147	29	15	8	31	KFPKENJG_01968	CDS			hypothetical protein
33	81	166	27	28	173	23	19	25	45	15	47	291	101	59	23	37	29	KFPKENJG_01969	CDS			hypothetical protein
70	383	676	200	142	858	67	44	56	65	71	76	1502	514	118	76	61	76	KFPKENJG_01970	CDS			hypothetical protein
262	566	682	141	158	604	41	19	51	464	380	409	806	481	148	66	45	49	KFPKENJG_01971	CDS	thpA_1		D-threitol-binding protein
144	244	256	72	50	233	61	67	54	299	215	256	294	218	125	62	81	74	KFPKENJG_01972	CDS			hypothetical protein
8423	8293	8915	540	1051	1787	10139	8881	9274	9576	6790	8196	1307	2496	1549	9526	9064	7882	KFPKENJG_01973	CDS	ychF		Ribosome-binding ATPase YchF
2054	1672	2128	199	226	522	2102	1855	2053	1722	1442	1763	614	733	307	1954	2066	1766	KFPKENJG_01974	CDS	pth	3.1.1.29	Peptidyl-tRNA hydrolase
4874	15025	7771	58103	58789	80790	230	100	247	10775	5082	5823	12439	50697	40477	276	276	265	KFPKENJG_01975	CDS			hypothetical protein
1800	1678	2152	914	827	1499	430	493	574	1732	1308	1511	1315	1934	812	460	452	487	KFPKENJG_01976	CDS			hypothetical protein
1515	1380	2115	383	481	1333	2041	3698	3422	714	612	579	1925	1300	557	2303	2475	2084	KFPKENJG_01977	CDS	dauA_1		C4-dicarboxylic acid transporter DauA
25714	20339	25709	330	785	1166	18290	16993	19018	10845	7219	9223	1343	4632	2382	17133	17104	15748	KFPKENJG_01978	CDS	prs	2.7.6.1	Ribose-phosphate pyrophosphokinase
6947	5535	6678	247	517	857	4972	4529	4952	3662	2640	3001	1116	2065	941	5261	4867	4197	KFPKENJG_01979	CDS	ispE	2.7.1.148	4-diphosphocytidyl-2-C-methyl-D-erythritol kinase
2714	2347	2859	524	647	958	2273	1822	1773	2030	1326	1791	741	899	734	2253	2234	2042	KFPKENJG_01980	CDS	lolB		Outer-membrane lipoprotein LolB
6480	5306	6060	338	612	1250	5674	4630	5196	2451	2077	2335	1509	1001	514	3234	3107	2963	KFPKENJG_01981	CDS	hemA	1.2.1.70	Glutamyl-tRNA reductase
5908	3778	5515	143	201	682	6796	6556	6686	1202	943	1036	1060	392	166	4519	4199	3510	KFPKENJG_01982	CDS	prfA		Peptide chain release factor RF1
1476	1025	1688	153	84	510	2056	2323	2318	317	252	248	893	329	65	1504	1660	1184	KFPKENJG_01983	CDS	prmC	2.1.1.297	Release factor glutamine methyltransferase
531	328	484	37	31	83	580	797	645	114	94	121	139	76	46	577	492	372	KFPKENJG_01984	CDS	ychQ		Protein YchQ
2635	2207	3082	440	487	871	3149	3046	3308	1349	987	1274	790	2430	551	2748	2624	2362	KFPKENJG_01985	CDS			hypothetical protein
4265	3574	4729	733	839	1104	6741	6228	7200	2112	1748	1932	938	3320	1102	5390	5263	5087	KFPKENJG_01986	CDS	kdsA	2.5.1.55	2-dehydro-3-deoxyphosphooctonate aldolase
10727	6789	6516	447	574	1023	813	886	1028	15129	12278	17154	1258	948	662	872	845	857	KFPKENJG_01987	CDS	chaA		Sodium-potassium/proton antiporter ChaA
2904	4165	2513	3988	5613	6024	124	98	128	8498	4416	6882	2069	2560	6889	91	124	99	KFPKENJG_01988	CDS	chaB		Putative cation transport regulator ChaB
9625	9210	9481	8072	10127	10887	676	601	748	16201	11578	13486	4188	7827	10549	701	723	769	KFPKENJG_01989	CDS	chaC	4.3.2.7	Glutathione-specific gamma-glutamylcyclotransferase
1560	1325	1505	1132	1325	1644	749	808	963	1533	1016	1112	683	1371	1933	1306	1087	1363	KFPKENJG_01990	CDS			hypothetical protein
1269	1229	1277	642	660	1029	835	728	932	1361	975	1056	608	1235	709	1186	879	1099	KFPKENJG_01991	CDS	ychN		Protein YchN
263	434	803	185	239	842	33	35	45	321	216	247	1309	438	169	46	52	53	KFPKENJG_01992	CDS	nasR		Nitrate regulatory protein
32	296	707	163	135	882	7	10	4	14	18	7	1644	512	105	11	3	6	KFPKENJG_01993	CDS	nrtA		Nitrate/nitrite binding protein NrtA
13	129	362	116	86	506	20	7	6	14	11	13	946	377	50	4	6	8	KFPKENJG_01994	CDS	cmpB		Bicarbonate transport system permease protein CmpB
36	174	286	107	85	442	10	16	10	39	36	13	652	257	56	13	13	4	KFPKENJG_01995	CDS	nrtD	7.3.2.4	Nitrate import ATP-binding protein NrtD
177	1027	2267	673	546	3125	75	53	71	139	115	81	5550	2018	359	76	56	62	KFPKENJG_01996	CDS	norW_2	1.18.1.-	Nitric oxide reductase FlRd-NAD(+) reductase
144	742	1402	491	365	1958	87	55	86	65	61	54	3707	1506	225	87	70	81	KFPKENJG_01997	CDS	nasA	1.7.-.-	Nitrate reductase
1635	1381	1908	182	243	944	1766	2041	2181	1398	1188	1340	1362	698	306	2920	2856	2580	KFPKENJG_01998	CDS			Invasin
[truncated: 2,981 more rows]

## Sheet: Tab 10
Gene_or_locustag	Expression	Sample
avtA	-1.17487	TC-expon
KFPKENJG_00302	1.8128	TC-expon
KFPKENJG_00327	1.9212	TC-expon
feoC	1.98038	TC-expon
yicJ_2	2.11095	TC-expon
KFPKENJG_00677	1.91909	TC-expon
lysA	1.05012	TC-expon
mntB_1	2.24892	TC-expon
mntB_2	2.13456	TC-expon
mntB_3	2.84112	TC-expon
KFPKENJG_01050	2.92276	TC-expon
KFPKENJG_01129	1.78992	TC-expon
mntH	1.3457	TC-expon
KFPKENJG_01378	1.33152	TC-expon
cirA	2.88857	TC-expon
abaF_1	1.23611	TC-expon
KFPKENJG_01698	1.92577	TC-expon
elmGT	2.27911	TC-expon
pfeA_1	2.04255	TC-expon
KFPKENJG_01701	-2.26657	TC-expon
KFPKENJG_01703	2.29128	TC-expon
KFPKENJG_01717	2.87353	TC-expon
fliY_2	-1.06908	TC-expon
ftnA_1	-2.16818	TC-expon
mntP	-1.18636	TC-expon
fhuA_1	2.96964	TC-expon
hmuU_2	1.80551	TC-expon
KFPKENJG_02069	2.00282	TC-expon
lldD_2	1.17334	TC-expon
cntO	1.89714	TC-expon
yusV	2.73929	TC-expon
yfiZ	3.01027	TC-expon
feuC	2.55238	TC-expon
KFPKENJG_02119	3.04834	TC-expon
KFPKENJG_02120	2.70323	TC-expon
budB	1.19681	TC-expon
yncE_1	2.9264	TC-expon
KFPKENJG_02353	1.35707	TC-expon
namA_2	1.65211	TC-expon
ttdT	2.26845	TC-expon
fiu	1.18471	TC-expon
pfeA_2	1.27971	TC-expon
KFPKENJG_03140	1.90343	TC-expon
esiB	1.21572	TC-expon
KFPKENJG_03142	2.69123	TC-expon
KFPKENJG_03174	1.20311	TC-expon
cstA	1.88294	TC-expon
entH	4.20549	TC-expon
entA	3.76762	TC-expon
entB	4.83061	TC-expon
entE	4.91922	TC-expon
entC	4.89543	TC-expon
fepB	3.09726	TC-expon
entS	3.96405	TC-expon
fepD	3.06571	TC-expon
fepG	4.67729	TC-expon
fepC	4.75479	TC-expon
entF	4.20961	TC-expon
ybdZ	4.19712	TC-expon
fes_2	4.24652	TC-expon
fepA_1	5.29964	TC-expon
entD	4.81295	TC-expon
rbsB_2	2.31062	TC-expon
fcuA	2.33824	TC-expon
yncE_2	3.62698	TC-expon
KFPKENJG_03691	1.94961	TC-expon
btuF_1	2.43789	TC-expon
hmuU_3	2.56183	TC-expon
fhuC_1	2.72868	TC-expon
fhuB	2.15411	TC-expon
ygdR_4	2.05464	TC-expon
KFPKENJG_04611	1.74839	TC-expon
ilvC	1.2252	TC-expon

[truncated: 4 more sheets: Tab 11, Tab 12, Tab 13, Tab 14]
